# Supplementary material for: Increased fidelity of protein synthesis extends lifespan
Source: Cell Metab. 2021 Nov 2;33(11):2288–2300.e12. doi: 10.1016/j.cmet.2021.08.017 (PMC8570412; doi:10.1016/j.cmet.2021.08.017)
Supplement: Table S1. Environmental data of archaea presented in the phylogenetic tree of the archaea kingdom and used for the MSA and HCPC analyses, related to Figures 1, 2, and S2 [file mmc2.xlsx]

## Sheet: Table S1
Species	Variant	Environment	Temperature range	Optimal temperature (°C)	Oxygen tolerance	Acidity range	Optimal pH	Dissimilatory sulfur metabolism	References
Aciduliprofundum boonei	K	hydrothermal vent	thermophilic	70	anaerobe	acidophilic	4.5	yes	1, 2
Aciduliprofundum sp. MAR08-339	K	hydrothermal vent	thermophilic	70	facultative	acidophilic		yes	3, 4
Candidatus Halobonum tyrrellensis	K	saline lake							5
Candidatus Mancarchaeum acidiphilum	K	other			aerobe				6
Candidatus Methanomassiliicoccus intestinalis	K	host							7
Candidatus Methanoperedenaceae archaeon	K	hydrothermal vent							8
Candidatus Methanoperedens nitroreducens	K	soil			anaerobe	neutrophilic	7	no	9, 10
Candidatus Methanoperedens sp. BLZ2	K	sediments			anaerobe			no	11
Candidatus Methanoplasma termitum	K	host							12
Candidatus Nitrosocosmicus exaquare	K		mesophilic	33		neutrophilic	8.5	no	13
Candidatus Nitrosocosmicus franklandus	K	soil	mesophilic	40		neutrophilic	7.5	no	14
Candidatus Nitrosomarinus catalina	K	water							15
Candidatus Nitrosopelagicus brevis	K	water	mesophilic	22				no	16
Candidatus Nitrosopumilus salaria	K				aerobe			no	17
Candidatus Nitrosopumilus sp. NM25	K	water			aerobe			no	18
Candidatus Nitrososphaera evergladensis	K	soil	mesophilic			neutrophilic	8	no	19
Candidatus Nitrososphaera gargensis	K	hot spring	mesophilic	46	aerobe			no	20
Candidatus Nitrosotalea bavarica	K	other				acidophilic	4.5	no	21
Candidatus Nitrosotenuis aquarius	K	water	mesophilic	33		neutrophilic	8.5	no	22
Candidatus Nitrosotenuis chungbukensis	K	soil	mesophilic	30	aerobe	neutrophilic	7	no	23
Candidatus Nitrosotenuis cloacae	K	water	mesophilic	29		neutrophilic	6	no	24
Cuniculiplasma divulgatum	K	other	mesophilic	40	facultative	acidophilic	1.1	yes	25
Halalkalicoccus paucihalophilus	K		mesophilic	37	aerobe	neutrophilic	7	no	26
Halanaeroarchaeum sulfurireducens	K	saline lake	mesophilic	39	anaerobe	neutrophilic	7	yes	27
Halapricum salinum	K	solar salt	mesophilic	37	aerobe	neutrophilic	7	no	28
Halarchaeum acidiphilum	K	solar salt	mesophilic	37	aerobe	acidophilic	4.5	no	29
Halarchaeum sp. CBA1220	K	solar salt							30
Haloarchaeobius iranensis	K	saline lake	mesophilic	40	aerobe	neutrophilic	7.5	no	31
Haloarculaceae archaeon HArcel1	K	saline lake			aerobe			no	32
Halobacteriaceae bacterium SHR40	K	saline lake							33
Halobacterium hubeiense	K								34
Halobacterium jilantaiense	K	saline lake	mesophilic	40	facultative	neutrophilic	7	no	35
Halobacterium salinarum	K		mesophilic	37	aerobe	neutrophilic	7	no	36
Halobacterium sp. CBA1132	K	solar salt	mesophilic	37					37
Halobaculum gomorrense	K		mesophilic	40					38
Halobellus rufus	K	solar salt	mesophilic	37		neutrophilic	7	no	39
Halobellus sp. ZY21	K	solar salt	mesophilic	42		neutrophilic	7.5	no	40
Halococcus morrhuae	K		mesophilic	37	aerobe			no	41
Halococcus sediminicola	K	sediments	mesophilic	37		neutrophilic	7	no	42
Halococcus thailandensis	K	other	mesophilic	37	aerobe	neutrophilic	7	no	43
Halodesulfurarchaeum formicicum	K	sediments	mesophilic	37	anaerobe	neutrophilic	7	yes	44
Haloferacaceae archaeon SYSU A9 0	K	saline lake							45
Halohasta litchfieldiae	K	water	mesophilic	30		neutrophilic	7	no	46
Halomarina oriensis	K	water	mesophilic	37	aerobe	neutrophilic	7	yes	47
Halomicrobium zhouii	K	solar salt	mesophilic	42		neutrophilic	7	yes	48
Haloparvum sedimenti	K	solar salt	mesophilic	42		neutrophilic	7.5	no	49
Halopiger goleimassiliensis	K	sediments	thermophilic	55	aerobe	neutrophilic	8	no	50
Haloquadratum walsbyi	K	solar salt	mesophilic	45	aerobe	neutrophilic	6.5	no	51-53
Halorientalis regularis	K	solar salt	mesophilic	37	aerobe	neutrophilic	7	no	54
Halorubrum vacuolatum	K	alkaline lake	mesophilic	37	aerobe	alkaliphilic	9.5	no	55
Halorussus amylolyticus	K	saline lake	mesophilic	37	facultative	neutrophilic	7	no	56
Halovenus aranensis	K	saline lake	mesophilic	40	aerobe	neutrophilic	7.5	no	57
Methanimicrococcus blatticola	K	host	mesophilic	39		neutrophilic	7.5	no	58
Methanobacterium congolense	K	sludge	mesophilic	40	anaerobe	neutrophilic	7.2	no	59
Methanobacterium formicicum	K	sludge	mesophilic	38	anaerobe	neutrophilic	7	no	60
Methanobacterium lacus	K	sediments	mesophilic	30	anaerobe	neutrophilic	6.5	no	61
Methanobacterium paludis	K	other	mesophilic	35		acidophilic	5.5	no	62
Methanobacterium sp. MB1	K	other						no	63
Methanobrevibacter arboriphilus	K	other			facultative			no	64
Methanobrevibacter curvatus	K	host	mesophilic	30	anaerobe	neutrophilic	7.2	no	65, 66
Methanobrevibacter cuticularis	K	host	mesophilic	37	anaerobe	neutrophilic	7.7	no	65, 66
Methanobrevibacter filiformis	K	host							65
Methanobrevibacter millerae	K	host	mesophilic	40		neutrophilic	7	no	67
Methanobrevibacter olleyae	K	host	mesophilic	40		neutrophilic	7.5	no	68
Methanobrevibacter oralis	K	host	mesophilic	37	anaerobe	neutrophilic	7.5	no	65
Methanocaldococcus infernus	K	hydrothermal vent	hyperthermophilic	85	anaerobe	neutrophilic	6.5	no	69
Methanocaldococcus sp. FS406-22	K	hydrothermal vent	hyperthermophilic	92	anaerobe			no	70, 71
Methanocaldococcus villosus	K	hydrothermal vent	hyperthermophilic	80	anaerobe	neutrophilic	6.5	no	72
Methanocella arvoryzae	K	soil	mesophilic	45	anaerobe	neutrophilic	7	no	73
Methanocella conradii	K	soil	thermophilic	55		neutrophilic	6.8	no	74
Methanocella paludicola	K	soil	mesophilic	36		neutrophilic	7	no	75
Methanococcoides burtonii	K	other	psychrophilic	23		neutrophilic	7.7	no	76
Methanococcoides methylutens	K	sediments	mesophilic	32	anaerobe	neutrophilic	7	no	77
Methanococcoides vulcani	K	sediments	mesophilic	30	anaerobe	neutrophilic	7	no	78
Methanococcus aeolicus	K	sediments	mesophilic	46	anaerobe	neutrophilic	7	no	79
Methanococcus maripaludis	K	sediments	mesophilic	38	anaerobe	neutrophilic	7	no	80
Methanococcus vannielii	K	other	mesophilic	30	anaerobe			no	81
Methanocorpusculum labreanum	K	sediments	mesophilic	37	anaerobe	neutrophilic	7	no	82
Methanoculleus bourgensis	K	sludge	mesophilic	37	anaerobe	neutrophilic	6.7	no	83
Methanoculleus chikugoensis	K	soil	mesophilic	27	anaerobe	neutrophilic	7	no	84
Methanoculleus sediminis	K	hydrothermal vent	mesophilic	37	anaerobe	neutrophilic	7	no	85
Methanoculleus taiwanensis	K	sediments	mesophilic	37	anaerobe	neutrophilic	8.1	no	86
Methanoculleus thermophilus	K	water	thermophilic	55	anaerobe	neutrophilic	7	no	87
Methanofollis ethanolicus	K	other	mesophilic	37	anaerobe	neutrophilic	7	no	88
Methanofollis liminatans	K	water	mesophilic	37	anaerobe	neutrophilic	7	no	89
Methanogenium cariaci	K		mesophilic	23		neutrophilic	7		90
Methanohalobium evestigatum	K	water	mesophilic	50	anaerobe			no	91
Methanohalophilus mahii	K	saline lake	mesophilic	35	anaerobe	neutrophilic	7.5	no	91
Methanohalophilus sp. RSK	K	water	mesophilic	33	anaerobe	neutrophilic	6.5	no	92
Methanolacinia paynteri	K	sediments	mesophilic	40	anaerobe	neutrophilic	7	no	93
Methanolacinia petrolearia	K	soil	mesophilic	37	anaerobe	neutrophilic	7	no	94
Methanolinea tarda	K	sludge	mesophilic	50	anaerobe	neutrophilic	7	no	95
Methanolobus profundi	K	other	mesophilic	30	anaerobe	neutrophilic	6.5	no	96
Methanolobus psychrophilus	K	soil	psychrophilic	18		neutrophilic	7	no	97
Methanolobus psychrotolerans	K	saline lake	psychrotolerant	34	anaerobe	neutrophilic	7	no	98
Methanolobus tindarius	K		mesophilic	28		neutrophilic	6.5	no	99
Methanomassiliicoccus luminyensis	K	host	mesophilic	37	anaerobe	neutrophilic	7.6	no	100
Methanomethylovorans hollandica	K	sediments	mesophilic	35	anaerobe	neutrophilic	7	no	101
Methanonatronarchaeum thermophilum	K	sediments	thermophilic	50	anaerobe	alkaliphilic	9.5	no	102
Methanoplanus limicola	K	sludge	mesophilic	40	anaerobe	neutrophilic	7	no	103
Methanopyrus kandleri	K	hydrothermal vent	hyperthermophilic	108	anaerobe	neutrophilic	6.5	yes	104
Methanoregula boonei	K	other	mesophilic	35	anaerobe	acidophilic	4.3	no	105
Methanoregula formicica	K	sludge	mesophilic	32	anaerobe	neutrophilic	7.4	no	106
Methanosaeta harundinacea	K	water	mesophilic	35	anaerobe	neutrophilic	7.5	no	107
Methanosalsum zhilinae	K	sediments	mesophilic	45	anaerobe	alkaliphilic		no	108
Methanosarcina barkeri	K	sediments	mesophilic	35	anaerobe				109
Methanosarcina flavescens	K	other	mesophilic	45	anaerobe	neutrophilic	7	no	110
Methanosarcina lacustris	K	sediments	psychrotolerant	25				no	111
Methanosarcina mazei	K	soil			anaerobe			no	109, 112
Methanosarcina spelaei	K	other	mesophilic	33	anaerobe	neutrophilic	6.5	no	113
Methanosphaerula palustris	K	other	mesophilic	30	anaerobe	acidophilic	5.5	no	114
Methanospirillum lacunae	K	soil	mesophilic	30	anaerobe	neutrophilic	7.5	no	115
Methanospirillum stamsii	K	sludge	psychrotolerant	25	anaerobe	neutrophilic	7	no	116
Methanothermobacter tenebrarum	K	water	thermophilic	70	anaerobe	neutrophilic	7.3	no	117
Methanothermobacter thermautotrophicus	K	sludge	thermophilic	67	anaerobe	neutrophilic	7.4	no	117, 118
Methanothermobacter wolfeii	K	sediments	thermophilic	60		neutrophilic	7.3	no	117
Methanothermococcus okinawensis	K	hydrothermal vent	thermophilic	62	anaerobe	neutrophilic	6.7	no	119
Methanothermococcus thermolithotrophicus	K	water	thermophilic	60	anaerobe	neutrophilic	7	no	120, 121
Methanothermus fervidus	K	hot spring	hyperthermophilic	83		neutrophilic	6.5	no	122
Methanothrix soehngenii	K	sludge	mesophilic	30	anaerobe	neutrophilic	7.6	no	123
Methanotorris formicicus	K	hydrothermal vent	thermophilic	75	anaerobe	neutrophilic	6.7	no	124
Methermicoccus shengliensis	K	other	thermophilic	65		neutrophilic	6.5	no	125
Natronoarchaeum philippinense	K	solar salt	mesophilic	40	aerobe	neutrophilic	8	no	126
Natronolimnobius baerhuensis	K	alkaline lake	mesophilic	40	aerobe	alkaliphilic	9.3	no	127
Natronomonas pharaonis	K	alkaline lake			aerobe	neutrophilic	8.5	no	128
Nitrosarchaeum koreense	K	soil	mesophilic	25	aerobe	neutrophilic	7	no	129
Nitrososphaera viennensis	K	soil	mesophilic	42	aerobe	neutrophilic	7.5	no	130
Palaeococcus ferrophilus	K	hydrothermal vent	hyperthermophilic	83	anaerobe	neutrophilic	6	yes	131
Palaeococcus pacificus	K	hydrothermal vent	hyperthermophilic	80	anaerobe	neutrophilic	7	yes	132
Pyrococcus horikoshii	K	hydrothermal vent	hyperthermophilic	98	anaerobe	neutrophilic	7	yes	133
Pyrococcus sp. NA2	K	hydrothermal vent	hyperthermophilic	93				yes	134
Pyrococcus yayanosii	K	hydrothermal vent	hyperthermophilic	98	anaerobe	neutrophilic	7.7	yes	135
Salinarchaeum sp. HarchtBsk1	K		mesophilic	40	aerobe	neutrophilic	7.5	yes	136
Thermococcus barophilus	K	hydrothermal vent	hyperthermophilic	85	anaerobe	neutrophilic	7	yes	137
Thermococcus gammatolerans	K	hydrothermal vent	hyperthermophilic	88	anaerobe	neutrophilic	6	yes	138
Thermococcus litoralis	K	solfataric field	hyperthermophilic	88	anaerobe	neutrophilic	7.2	no	139
Thermococcus paralvinellae	K	hydrothermal vent	hyperthermophilic	82	anaerobe	neutrophilic	8	yes	140
Thermococcus sibiricus	K	other	hyperthermophilic	78	anaerobe	neutrophilic	7.3	yes	141
Thermoplasma acidophilum	K	solfataric field	thermophilic	59	facultative	acidophilic	1.5	yes	142
Thermoplasma volcanium	K	solfataric field	thermophilic	60	facultative	acidophilic	2	yes	142
Acidianus brierleyi	R	hot spring	thermophilic	70	facultative	acidophilic	1.7	yes	143
Acidianus hospitalis	R	hot spring	hyperthermophilic	85	facultative	acidophilic	3	yes	144
Acidianus manzaensis	R	hot spring	hyperthermophilic	80	facultative	acidophilic	1.4	yes	145
Acidianus sulfidivorans	R	hot spring	thermophilic	70	facultative	acidophilic	1.2	yes	146
Acidilobus saccharovorans	R	hot spring	hyperthermophilic	80	anaerobe	acidophilic	3.7	yes	147
Acidilobus sp. 7A	R	hot spring	hyperthermophilic	80	anaerobe	acidophilic	3.6	yes	148
Aeropyrum pernix	R	hydrothermal vent	hyperthermophilic	92	anaerobe	neutrophilic	7	yes	149
Archaeoglobus fulgidus	R	hot spring	hyperthermophilic	85	anaerobe	neutrophilic	7	yes	150
Archaeoglobus profundus	R	hydrothermal vent	hyperthermophilic	85	anaerobe	neutrophilic	6	yes	151
Archaeoglobus sulfaticallidus	R	hydrothermal vent	hyperthermophilic	75	anaerobe	neutrophilic	7	yes	152
Archaeoglobus veneficus	R	hydrothermal vent	hyperthermophilic	75	anaerobe	neutrophilic	7	yes	153
Caldisphaera lagunensis	R	hot spring	hyperthermophilic	74	anaerobe	acidophilic	3.7	yes	154
Candidatus Acidianus copahuensis	R	hot spring	hyperthermophilic	75	facultative	acidophilic	2.7	yes	155
Candidatus Korarchaeum cryptofilum	R	hot spring	hyperthermophilic	85	anaerobe	neutrophilic	6.5	no	156, 157
Candidatus Methanodesulfokores washburnensis	R	hot spring	thermophilic		anaerobe			yes	158
Desulfurococcaceae archaeon AG1	R	hot spring	hyperthermophilic	92	aerobe	neutrophilic	6.5	yes	159
Desulfurococcus amylolyticus	R	hot spring	hyperthermophilic	90	anaerobe	neutrophilic	6.5	yes	160
Desulfurococcus mucosus	R	hot spring	hyperthermophilic	85	anaerobe	neutrophilic	6	yes	160
Ferroglobus placidus	R	hydrothermal vent	hyperthermophilic	85	anaerobe	neutrophilic	7	yes	161
Fervidicoccus fontis	R	hot spring	thermophilic	67	anaerobe	neutrophilic	6	no	162
Geoglobus acetivorans	R	hydrothermal vent	hyperthermophilic	80	anaerobe	neutrophilic	6	no	163, 164
Geoglobus ahangari	R	hydrothermal vent	hyperthermophilic	85	anaerobe	neutrophilic	6	no	165
Hyperthermus butylicus	R	sediments	hyperthermophilic	99	anaerobe	neutrophilic	7	yes	166
Ignicoccus hospitalis	R	hydrothermal vent	hyperthermophilic	90	anaerobe	acidophilic	5.5	yes	167
Ignicoccus islandicus	R	sediments	hyperthermophilic	90	anaerobe	acidophilic	5.8	yes	168
Metallosphaera cuprina	R	hot spring	thermophilic	65	aerobe	acidophilic	3.5	yes	169
Metallosphaera hakonensis	R	hot spring	thermophilic	65	aerobe	acidophilic	3	yes	170
Metallosphaera sedula	R	hot spring	thermophilic	65	aerobe	acidophilic	3	yes	171
Metallosphaera yellowstonensis	R	hot spring	thermophilic	70	aerobe	acidophilic	2.5	yes	172
Pyrobaculum aerophilum	R	hydrothermal vent	hyperthermophilic	98	facultative	neutrophilic	7	no	173, 174
Pyrobaculum arsenaticum	R	sediments	hyperthermophilic	95	anaerobe	neutrophilic	6.8	yes	175
Pyrobaculum ferrireducens	R	hot spring	hyperthermophilic	90	anaerobe	neutrophilic	6.5	yes	176
Pyrobaculum islandicum	R	water	hyperthermophilic	95	anaerobe	neutrophilic	6.2	yes	174, 177
Pyrobaculum neutrophilum	R	hot spring	hyperthermophilic	85	anaerobe	neutrophilic	7	yes	178
Pyrodictium delaneyi	R	hydrothermal vent	hyperthermophilic	91	anaerobe	acidophilic	5	no	179
Pyrodictium occultum	R	solfataric field	hyperthermophilic	97	anaerobe	acidophilic	5.5	yes	180
Pyrolobus fumarii	R	hydrothermal vent	hyperthermophilic	103	anaerobe	acidophilic	5.5	no	181
Saccharolobus solfataricus	R	hot spring	thermophilic	70	facultative	acidophilic	4.5	no	182
Staphylothermus hellenicus	R	hydrothermal vent	hyperthermophilic	85	anaerobe	neutrophilic	6	yes	183
Staphylothermus marinus	R	hydrothermal vent	hyperthermophilic	88	anaerobe	neutrophilic	6.5	yes	184
Sulfodiicoccus acidiphilus	R	hot spring	thermophilic	67	aerobe	acidophilic	3.2	yes	185
Sulfolobus acidocaldarius	R	hot spring	thermophilic	70	aerobe	acidophilic	3.5	yes	186
Sulfolobus islandicus	R	hot spring	thermophilic	77	aerobe	acidophilic	3.3	yes	187
Sulfolobus metallicus	R	solfataric field	thermophilic	65	aerobe	acidophilic	3	yes	188
Sulfolobus sp. A20	R	hot spring	hyperthermophilic	80	aerobe	acidophilic	3.5	yes	189
Sulfurisphaera tokodaii	R	hot spring	hyperthermophilic	80	aerobe	acidophilic	2.7	yes	190
Thermofilum adornatus	R	hydrothermal vent	hyperthermophilic	92	anaerobe	neutrophilic	6	no	191
Thermofilum pendens	R	hot spring	hyperthermophilic	88	anaerobe	acidophilic	5.2	yes	192, 193
Thermofilum uzonense	R	hot spring	hyperthermophilic	85	anaerobe	neutrophilic	6	no	194
Thermogladius calderae	R	hot spring	hyperthermophilic	84	anaerobe	neutrophilic	7	yes	195
Thermoproteus sp. CP80	R	hot spring	hyperthermophilic	89	anaerobe	acidophilic	4	yes	196, 197
Thermoproteus tenax	R	solfataric field	hyperthermophilic	85	anaerobe	acidophilic	5.5	yes	198
Thermoproteus uzoniensis	R	hot spring	hyperthermophilic	85	anaerobe	acidophilic	5.6	yes	199
Thermosphaera aggregans	R	hot spring	hyperthermophilic	85	anaerobe	neutrophilic	6.5	no	200
Vulcanisaeta distributa	R	hot spring	hyperthermophilic	90	anaerobe	acidophilic	4.2	yes	201
Vulcanisaeta moutnovskia	R	solfataric field	hyperthermophilic		anaerobe	acidophilic	5	yes	202
Vulcanisaeta thermophila	R	solfataric field	hyperthermophilic	85	anaerobe	acidophilic	5	yes	203

## Sheet: References of Table S1
1. Aciduliprofundum boonei (ID 1518) – Genome. NCBI, (available at https://www.ncbi.nlm.nih.gov/genome/?term=Aciduliprofundum%20boonei).
2. A.-L. Reysenbach, G. E. Flores, Electron microscopy encounters with unusual thermophiles helps direct genomic analysis of Aciduliprofundum boonei. Geobiology. 6, 331–336 (2008).
3. P. Subhraveti, Q. Ong, I. Keseler, A. Kothari, R. Caspi, P. D. Karp, Summary of Aciduliprofundum sp. MAR08-339, version 23.1. BioCyc Database Collection (2017), (available at https://biocyc.org/ASP673860/organism-summary?object=ASP673860).
4. S. Lucas, J. Han, A. Lapidus, J.-F. Cheng, L. Goodwin, S. Pitluck, L. Peters, G. Ovchinnikova, H. Teshima, J. C. Detter, C. Han, R. Tapia, M. Land, L. Hauser, N. Kyrpides, N. Ivanova, I. Pagani, G. Flores, A.-L. Reysenbach, T. Woyke, Complete genome of Aciduliprofundum sp. MAR08-339. NCBI (2017), (available at http://www.ncbi.nlm.nih.gov/nuccore/NC_019942.1).
5. J. A. Ugalde, P. Narasingarao, S. Kuo, S. Podell, E. E. Allen, Draft Genome Sequence of “Candidatus Halobonum tyrrellensis” Strain G22, Isolated from the Hypersaline Waters of Lake Tyrrell, Australia. Genome Announc. 1 (2013).
6. S. Toshchakov, Microbe sample from Candidatus Mancarchaeum acidiphilum – BioSample. NCBI (2016), (available at https://www.ncbi.nlm.nih.gov/biosample/?term=txid1920749%5bOrganism:noexp%5d).
7. G. Borrel, H. M. B. Harris, N. Parisot, N. Gaci, W. Tottey, A. Mihajlovski, J. Deane, S. Gribaldo, O. Bardot, E. Peyretaillade, P. Peyret, P. W. O’Toole, J.-F. Brugère, Genome Sequence of “Candidatus Methanomassiliicoccus intestinalis” Issoire-Mx1, a Third Thermoplasmatales-Related Methanogenic Archaeon from Human Feces. Genome Announc. 1 (2013).
8. Z. Zhou, Microbe sample from Candidatus Methanoperedenaceae archaeon – BioSample. NCBI (2018), (available at https://www.ncbi.nlm.nih.gov/biosample/9638864).
9. A. Vaksmaa, S. Guerrero-Cruz, T. A. van Alen, G. Cremers, K. F. Ettwig, C. Lüke, M. S. M. Jetten, Enrichment of anaerobic nitrate-dependent methanotrophic “Candidatus Methanoperedens nitroreducens” archaea from an Italian paddy field soil. Appl. Microbiol. Biotechnol. 101, 7075–7084 (2017).
10. S. Guerrero-Cruz, G. Cremers, T. A. van Alen, H. J. M. O. den Camp, M. S. M. Jetten, O. Rasigraf, A. Vaksmaa, Response of the Anaerobic Methanotroph “Candidatus Methanoperedens nitroreducens” to Oxygen Stress. Appl. Environ. Microbiol. 84 (2018).
11. S. Berger, J. Frank, P. Dalcin Martins, M. S. M. Jetten, C. U. Welte, High-Quality Draft Genome Sequence of “Candidatus Methanoperedens sp.” Strain BLZ2, a Nitrate-Reducing Anaerobic Methane-Oxidizing Archaeon Enriched in an Anoxic Bioreactor. Genome Announc. 5 (2017).
12. Microbe sample from Candidatus Methanoplasma termitum – BioSample. NCBI (2014), (available at https://www.ncbi.nlm.nih.gov/biosample/?term=txid1577791%5bOrganism:noexp%5d).
13. L. A. Sauder, M. Albertsen, K. Engel, J. Schwarz, P. H. Nielsen, M. Wagner, J. D. Neufeld, Cultivation and characterization of Candidatus Nitrosocosmicus exaquare, an ammonia-oxidizing archaeon from a municipal wastewater treatment system. ISME J. 11, 1142–1157 (2017).
14. L. E. Lehtovirta-Morley, J. Ross, L. Hink, E. B. Weber, C. Gubry-Rangin, C. Thion, J. I. Prosser, G. W. Nicol, Isolation of ‘Candidatus Nitrosocosmicus franklandus’, a novel ureolytic soil archaeal ammonia oxidiser with tolerance to high ammonia concentration. FEMS Microbiol. Ecol. 92 (2016).
15. N. A. Ahlgren, Y. Chen, D. M. Needham, A. E. Parada, R. Sachdeva, V. Trinh, T. Chen, J. A. Fuhrman, Genome and epigenome of a novel marine Thaumarchaeota strain suggest viral infection, phosphorothioation DNA modification and multiple restriction systems. Environ. Microbiol. 19, 2434–2452 (2017).
16. A. E. Santoro, C. L. Dupont, R. A. Richter, M. T. Craig, P. Carini, M. R. McIlvin, Y. Yang, W. D. Orsi, D. M. Moran, M. A. Saito, Genomic and proteomic characterization of “Candidatus Nitrosopelagicus brevis”: An ammonia-oxidizing archaeon from the open ocean. Proc. Natl. Acad. Sci. U S A. 112, 1173–1178 (2015).
17. A. C. Mosier, E. E. Allen, M. Kim, S. Ferriera, C. A. Francis, Genome Sequence of “Candidatus Nitrosopumilus salaria” BD31, an Ammonia-Oxidizing Archaeon from the San Francisco Bay Estuary. J. Bacteriol. 194, 2121–2122 (2012).
18. Nitrosopumilus sp. NM25 – BioSample. NCBI (2018), (available at https://www.ncbi.nlm.nih.gov/biosample/?term=txid718286%5bOrganism:noexp%5d).
19. K. V. Zhalnina, R. Dias, M. T. Leonard, P. Dorr de Quadros, F. A. O. Camargo, J. C. Drew, W. G. Farmerie, S. H. Daroub, E. W. Triplett, Genome Sequence of Candidatus Nitrososphaera evergladensis from Group I.1b Enriched from Everglades Soil Reveals Novel Genomic Features of the Ammonia-Oxidizing Archaea. PLoS One. 9 (2014)
20. A. Spang, A. Poehlein, P. Offre, S. Zumbrägel, S. Haider, N. Rychlik, B. Nowka, C. Schmeisser, E. V. Lebedeva, T. Rattei, C. Böhm, M. Schmid, A. Galushko, R. Hatzenpichler, T. Weinmaier, R. Daniel, C. Schleper, E. Spieck, W. Streit, M. Wagner, The genome of the ammonia-oxidizing Candidatus Nitrososphaera gargensis: insights into metabolic versatility and environmental adaptations. Environ. Mi…
21. C. W. Herbold, L. E. Lehtovirta‐Morley, M. Jung, N. Jehmlich, B. Hausmann, P. Han, A. Loy, M. Pester, L. A. Sayavedra‐Soto, S. Rhee, J. I. Prosser, G. W. Nicol, M. Wagner, C. Gubry‐Rangin, Ammonia‐oxidising archaea living at low pH: Insights from comparative genomics. Environ. Microbiol. 19, 4939–4952 (2017).
22. L. A. Sauder, K. Engel, C.-C. Lo, P. Chain, J. D. Neufeld, “Candidatus Nitrosotenuis aquarius”, an Ammonia-Oxidizing Archaeon from a Freshwater Aquarium Biofilter. Appl. Environ. Microbiol. 84 (2018).
23. M.-Y. Jung, S.-J. Park, S.-J. Kim, J.-G. Kim, J. S. Sinninghe Damsté, C. O. Jeon, S.-K. Rhee, A Mesophilic, Autotrophic, Ammonia-Oxidizing Archaeon of Thaumarchaeal Group I.1a Cultivated from a Deep Oligotrophic Soil Horizon. Appl. Environ. Microbiol. 80, 3645–3655 (2014).
24. Y. Li, K. Ding, X. Wen, B. Zhang, B. Shen, Y. Yang, A novel ammonia-oxidizing archaeon from wastewater treatment plant: Its enrichment, physiological and genomic characteristics. Sci. Rep. 6 (2016.
25. O. V. Golyshina, H. Lünsdorf, I. V. Kublanov, N. I. Goldenstein, K.-U. Hinrichs, P. N. Golyshin, The novel extremely acidophilic, cell-wall-deficient archaeon Cuniculiplasma divulgatum gen. nov., sp. nov. represents a new family, Cuniculiplasmataceae fam. nov., of the order Thermoplasmatales. Int. J. Syst. Evol. Microbiol. 66, 332–340 (2016).
26. B.-B. Liu, S.-K. Tang, Y.-G. Zhang, X.-H. Lu, L. Li, J. Cheng, Y.-M. Zhang, L.-L. Zhang, W.-J. Li, Halalkalicoccus paucihalophilus sp. nov., a halophilic archaeon from Lop Nur region in Xinjiang, northwest of China. Antonie Van Leeuwenhoek. 103, 1007–1014 (2013).
27. D. Y. Sorokin, I. V. Kublanov, M. M. Yakimov, W. I. C. Rijpstra, J. S. Sinninghe Damsté, Halanaeroarchaeum sulfurireducens gen. nov., sp. nov., the first obligately anaerobic sulfur-respiring haloarchaeon, isolated from a hypersaline lake. Int. J. Syst. Evol. Microbiol. 66, 2377–2381 (2016).
28. H. S. Song, I.-T. Cha, K. J. Yim, H.-W. Lee, D.-W. Hyun, S.-J. Lee, S.-K. Rhee, K.-N. Kim, D. Kim, J.-S. Choi, M.-J. Seo, H.-J. Choi, J.-W. Bae, J.-K. Rhee, Y.-D. Nam, S. W. Roh, Halapricum salinum gen. nov., sp. nov., an extremely halophilic archaeon isolated from non-purified solar salt. Antonie Van Leeuwenhoek. 105, 979–986 (2014).
29. H. Minegishi, A. Echigo, S. Nagaoka, M. Kamekura, R. Usami, Halarchaeum acidiphilum gen. nov., sp. nov., a moderately acidophilic haloarchaeon isolated from commercial solar salt. Int. J. Syst. Evol. Microbiol. 60, 2513–2516 (2010).
30. S. W. Roh, Genome sequencing of Halarchaeum sp. CBA1220 – BioSample. NCBI (2018), (available at https://www.ncbi.nlm.nih.gov/biosample?Db=biosample&DbFrom=bioproject&Cmd=Link&LinkName=bioproject_biosample&LinkReadableName=BioSample&ordinalpos=1&IdsFromResult=503943).
31. A. Makhdoumi-Kakhki, M. A. Amoozegar, M. Bagheri, M. Ramezani, A. Ventosa, Haloarchaeobius iranensis gen. nov., sp. nov., an extremely halophilic archaeon isolated from a saline lake. Int. J. Syst. Evol. Microbiol. 62, 1021–1026 (2012).
32. D. Y. Sorokin, T. V. Khijniak, A. G. Elcheninov, S. V. Toshchakov, N. A. Kostrikina, N. J. Bale, J. S. Sinninghe Damsté, I. V. Kublanov, Halococcoides cellulosivorans gen. nov., sp. nov., an extremely halophilic cellulose-utilizing haloarchaeon from hypersaline lakes. Int. J. Syst. Evol. Microbiol. 69, 1327–1335 (2019).
33. H.-L. Cui, Microbe sample from Halobacteriaceae bacterium SHR40 – BioSample. NCBI (2019), (available at https://www.ncbi.nlm.nih.gov/biosample/?term=txid2500550%5bOrganism:noexp%5d).
34. S. T. Jaakkola, F. Pfeiffer, J. J. Ravantti, Q. Guo, Y. Liu, X. Chen, H. Ma, C. Yang, H. M. Oksanen, D. H. Bamford, The complete genome of a viable archaeum isolated from 123-million-year-old rock salt. Environ. Microbiol. 18, 565–579 (2016).
35. Y. Yang, H.-L. Cui, P.-J. Zhou, S.-J. Liu, Halobacterium jilantaiense sp. nov., a halophilic archaeon isolated from a saline lake in Inner Mongolia, China. Int. J. Syst. Evol. Microbiol. 56, 2353–2355 (2006).
36. V. Marty, Adaptation de l'Archaea halophile halobacterium salinarum aux stress environnementaux: mécanismes de survie et rôle de la protéolyse intracellulaire, Université de Grenoble (2016).
37. S. K. Lim, J. Y. Kim, H. S. Song, M.-S. Kwon, J. Lee, Y. J. Oh, Y.-D. Nam, M.-J. Seo, D.-G. Lee, J.-S. Choi, C. Yoon, E. Sohn, M. A. Rahman, S. W. Roh, H.-J. Choi, Genomic Analysis of the Extremely Halophilic Archaeon Halobacterium noricense CBA1132 Isolated from Solar Salt That Is an Essential Material for Fermented Foods. J. Microbiol. Biotechnol. 26, 1375–1382 (2016).
38. A. Oren, P. Gurevich, R. T. Gemmell, A. Teske, Halobaculum gomorrense gen. nov., sp. nov., a novel extremely halophilic archaeon from the Dead Sea. Int. J. Syst. Bacteriol. 45, 747–754 (1995).
39. I.-T. Cha, K. J. Yim, H. S. Song, H. Lee, D.-W. Hyun, K. Kim, M.-J. Seo, D. Kim, J.-S. Choi, S.-J. Lee, J.-W. Bae, S.-K. Rhee, H.-J. Choi, J.-K. Rhee, Y.-D. Nam, S. W. Roh, Halobellus rufus sp. nov., an extremely halophilic archaeon isolated from non-purified solar salt. Antonie van Leeuwenhoek. 105, 925–932 (2014).
40. S. Chen, Microbe sample from Halobellus sp.ZY21 – BioSample. NCBI (2019), (available at https://www.ncbi.nlm.nih.gov/biosample/?term=txid2592614%5bOrganism:noexp%5d).
41. Halococcus morrhuae (Farlow) Kocur and Hodgkiss ATCC ® 17077&trade. ATCC, (available at https://www.lgcstandards-atcc.org/Products/All/17077.aspx?geo_country=fr#generalinformation).
42. K. J. Yim, I.-T. Cha, T. W. Whon, H.-W. Lee, H. S. Song, K.-N. Kim, Y.-D. Nam, S.-J. Lee, J.-W. Bae, S.-K. Rhee, J.-S. Choi, M.-J. Seo, S. W. Roh, D. Kim, Halococcus sediminicola sp. nov., an extremely halophilic archaeon isolated from a marine sediment. Antonie Van Leeuwenhoek. 105, 73–79 (2014).
43. S. Namwong, S. Tanasupawat, W. Visessanguan, T. Kudo, T. Itoh, Halococcus thailandensis sp. nov., from fish sauce in Thailand. Int. J. Syst. Evol. Microbiol. 57, 2199–2203 (2007).
44. D. Y. Sorokin, E. Messina, F. Smedile, P. Roman, J. S. S. Damsté, S. Ciordia, M. C. Mena, M. Ferrer, P. N. Golyshin, I. V. Kublanov, N. I. Samarov, S. V. Toshchakov, V. L. Cono, M. M. Yakimov, Discovery of anaerobic lithoheterotrophic haloarchaea, ubiquitous in hypersaline habitats. ISME J. 11, 1245–1260 (2017).
45. B.-B. Liu, Microbe sample from Haloferacaceae sp. – BioSample. NCBI (2017), (available at https://www.ncbi.nlm.nih.gov/biosample/?term=txid1985678%5bOrganism:noexp%5d).
46. Y.-Z. Mou, X.-X. Qiu, M.-L. Zhao, H.-L. Cui, D. Oh, M. L. Dyall-Smith, Halohasta litorea gen. nov. sp. nov., and Halohasta litchfieldiae sp. nov., isolated from the Daliang aquaculture farm, China and from Deep Lake, Antarctica, respectively. Extremophiles. 16, 895–901 (2012).
47. K. Inoue, T. Itoh, M. Ohkuma, K. Kogure, Halomarina oriensis gen. nov., sp. nov., a halophilic archaeon isolated from a seawater aquarium. Int. J. Syst. Evol. Microbiol. 61, 942–946 (2011).
48. X. Yang, H.-L. Cui, Halomicrobium zhouii sp. nov., a halophilic archaeon from a marine solar saltern. Int. J. Syst. Evol. Microbiol. 62, 1235–1240 (2012).
49. S. Chen, H.-C. Liu, J. Zhou, H. Xiang, Haloparvum sedimenti gen. nov., sp. nov., a member of the family Haloferacaceae. Int. J. Syst. Evol. Microbiol. 66, 2327–2334 (2016).
50. H. I. Ikram, R. Catherine, M. Caroline, R. Didier, H. Hocine, D. Christelle, Non-contiguous finished genome sequence and description of Halopiger goleamassiliensis sp. nov. Standards in Genomic Sciences. 9, 956 (2014).
51. H. Bolhuis, P. Palm, A. Wende, M. Falb, M. Rampp, F. Rodriguez-Valera, F. Pfeiffer, D. Oesterhelt, The genome of the square archaeon Haloquadratum walsbyi : life at the limits of water activity. BMC Genomics. 7, 169 (2006).
52. H. Bolhuis, E. M. T. Poele, F. Rodriguez-Valera, Isolation and cultivation of Walsby’s square archaeon. Environ. Microbiol. 6, 1287–1291 (2004).
53. D. G. Burns, P. H. Janssen, T. Itoh, M. Kamekura, Z. Li, G. Jensen, F. Rodríguez-Valera, H. Bolhuis, M. L. Dyall-Smith, Haloquadratum walsbyi gen. nov., sp. nov., the square haloarchaeon of Walsby, isolated from saltern crystallizers in Australia and Spain. Int. J. Syst. Evol. Microbiol. 57, 387–392 (2007).
54. H.-L. Cui, X. Yang, X. Gao, X.-W. Xu, Halobellus clavatus gen. nov., sp. nov. and Halorientalis regularis gen. nov., sp. nov., two new members of the family Halobacteriaceae. Int. J. Syst. Evol. Microbiol. 61, 2682–2689 (2011).
55. W. E. Mwatha, W. D. Grant, Natronobacterium vacuolata sp. nov., a Haloalkaliphilic Archaeon Isolated from Lake Magadi, Kenya. Int. J. Syst. Evol. Microbiol. 43, 401–404 (1993).
56. P.-P. Yuan, W.-T. Ye, J.-X. Pan, D. Han, W.-J. Zhang, H.-L. Cui, Halorussus amylolyticus sp. nov., isolated from an inland salt lake. Int. J. Syst. Evol. Microbiol. 65, 3734–3738 (2015).
57. A. Makhdoumi-Kakhki, M. A. Amoozegar, A. Ventosa, Halovenus aranensis gen. nov., sp. nov., an extremely halophilic archaeon from Aran-Bidgol salt lake. Int. J. Syst. Evol. Microbiol. 62, 1331–1336 (2012).
58. W. W. Sprenger, M. C. van Belzen, J. Rosenberg, J. H. Hackstein, J. T. Keltjens, Methanomicrococcus blatticola gen. nov., sp. nov., a methanol- and methylamine-reducing methanogen from the hindgut of the cockroach Periplaneta americana. Int. J. Syst. Evol. Microbiol. 50, 1989–1999 (2000).
59. N. Cuzin, A. S. Ouattara, M. Labat, J. L. Garcia, Methanobacterium congolense sp. nov., from a methanogenic fermentation of cassava peel. Int. J. Syst. Evol. Microbiol. 51, 489–493 (2001).
60. U. Battumur, Y.-M. Yoon, C.-H. Kim, Isolation and Characterization of a New Methanobacterium formicicum KOR-1 from an Anaerobic Digester Using Pig Slurry. Asian-Australas J. Anim. Sci. 29, 586–593 (2016).
61. G. Borrel, K. Joblin, A. Guedon, J. Colombet, V. Tardy, A.-C. Lehours, G. Fonty, Methanobacterium lacus sp. nov., isolated from the profundal sediment of a freshwater meromictic lake. Int. J. Syst. Evol. Microbiol. 62, 1625–1629 (2012).
62. H. Cadillo-Quiroz, S. L. Bräuer, N. Goodson, J. B. Yavitt, S. H. Zinder, Methanobacterium paludis sp. nov. and a novel strain of Methanobacterium lacus isolated from northern peatlands. Int. J. Syst. Evol. Microbiol. 64, 1473–1480 (2014).
63. I. Maus, D. Wibberg, R. Stantscheff, K. Cibis, F.-G. Eikmeyer, H. König, A. Pühler, A. Schlüter, Complete genome sequence of the hydrogenotrophic Archaeon Methanobacterium sp. Mb1 isolated from a production-scale biogas plant. J. Biotechnol. 168, 734–736 (2013).
64. A. Poehlein, R. Daniel, H. Seedorf, The Draft Genome of the Non-Host-Associated Methanobrevibacter arboriphilus Strain DH1 Encodes a Large Repertoire of Adhesin-Like Proteins. Archaea. 2017 (2017).
65. A. Poehlein, H. Seedorf, Draft Genome Sequences of Methanobrevibacter curvatus DSM11111, Methanobrevibacter cuticularis DSM11139, Methanobrevibacter filiformis DSM11501, and Methanobrevibacter oralis DSM7256. Genome Announc. 4 (2016).
66. J. R. Leadbetter, J. A. Breznak, Physiological Ecology of Methanobrevibacter cuticularis sp. nov. and Methanobrevibacter curvatus sp. nov., Isolated from the Hindgut of the Termite Reticulitermes ﬂavipes. Appl. Environ. Microbiol. 62, 12 (1996).
67. S. Rea, J. P. Bowman, S. Popovski, C. Pimm, A.-D. G. Wright, Methanobrevibacter millerae sp. nov. and Methanobrevibacter olleyae sp. nov., methanogens from the ovine and bovine rumen that can utilize formate for growth. Int. J. Syst. Evol. Microbiol. 57, 450–456 (2007).
68. S. Khelaifia, M. Garibal, C. Robert, D. Raoult, M. Drancourt, Draft Genome Sequencing of Methanobrevibacter oralis Strain JMR01, Isolated from the Human Intestinal Microbiota. Genome Announc. 2 (2014)
69. C. Jeanthon, S. L’Haridon, A. L. Reysenbach, M. Vernet, P. Messner, U. B. Sleytr, D. Prieur, Methanococcus infernus sp. nov., a novel hyperthermophilic lithotrophic methanogen isolated from a deep-sea hydrothermal vent. Int. J. Syst. Bacteriol. 48 Pt 3, 913–919 (1998).
70. M. P. Mehta, J. A. Baross, Nitrogen fixation at 92 degrees C by a hydrothermal vent archaeon. Science. 314, 1783–1786 (2006).
71. S. Lucas, A. Copeland, A. Lapidus, J.-F. Cheng, D. Bruce, L. Goodwin, S. Pitluck, H. Teshima, J. C. Detter, C. Han, R. Tapia, F. Larmier, M. Land, L. Hauser, N. Kyrpides, N. Mikhailova, M. Sieprawska-Lupa, J. Leigh, W. B. Whitman, T. Woyke, Methanocaldococcus sp. FS406-22 plasmid pFS01, complete sequence – Nucleotide Sequence. NCBI (2017) (available at http://www.ncbi.nlm.nih.gov/nuccore/NC_0…
72. A. Bellack, H. Huber, R. Rachel, G. Wanner, R. Wirth, Methanocaldococcus villosus sp. nov., a heavily flagellated archaeon that adheres to surfaces and forms cell–cell contacts. Int. J. Syst. Evol. Microbiol. 61, 1239–1245 (2011).
73. S. Sakai, R. Conrad, W. Liesack, H. Imachi, Methanocella arvoryzae sp. nov., a hydrogenotrophic methanogen isolated from rice field soil. Int. J. Syst. Evol. Microbiol. 60, 2918–2923 (2010).
74. Z. Lü, Y. Lu, Methanocella conradii sp. nov., a Thermophilic, Obligate Hydrogenotrophic Methanogen, Isolated from Chinese Rice Field Soil. PLoS One. 7 (2012).
75. S. Sakai, H. Imachi, S. Hanada, A. Ohashi, H. Harada, Y. Kamagata, Methanocella paludicola gen. nov., sp. nov., a methane-producing archaeon, the first isolate of the lineage ‘Rice Cluster I’, and proposal of the new archaeal order Methanocellales ord. nov. Int. J. Syst. Evol. Microbiol. 58, 929–936 (2008).
76. P. D. Franzmann, N. Springer, W. Ludwig, E. Conway De Macario, M. Rohde, A Methanogenic Archaeon from Ace Lake, Antarctica: Methanococcoides burtonii sp. nov. Syst. Appl. Microbiol. 15, 573–581 (1992).
77. K. R. Sowers, J. G. Ferry, Isolation and Characterization of a Methylotrophic Marine Methanogen, Methanococcoides methylutens gen. nov., sp. nov. Appl. Environ. Microbiol. 45, 684–690 (1983).
78. S. L’Haridon, M. Chalopin, D. Colombo, L. Toffin, Methanococcoides vulcani sp. nov., a marine methylotrophic methanogen that uses betaine, choline and N,N-dimethylethanolamine for methanogenesis, isolated from a mud volcano, and emended description of the genus Methanococcoides. Int. J. Syst. Evol. Microbiol. 64, 1978–1983 (2014).
79. M. M. Kendall, Y. Liu, M. Sieprawska-Lupa, K. O. Stetter, W. B. Whitman, D. R. Boone, Methanococcus aeolicus sp. nov., a mesophilic, methanogenic archaeon from shallow and deep marine sediments. Int. J. Syst. Evol. Microbiol. 56, 1525–1529 (2006).
80. W. J. Jones, M. J. B. Paynter, R. Gupta, Characterization of Methanococcus maripaludis sp. nov., a new methanogen isolated from salt marsh sediment. Arch. Microbiol. 135, 91–97 (1983).
81. Methanococcus vannielii (ID 1469) – Genome. NCBI, (available at https://www.ncbi.nlm.nih.gov/genome/?term=Methanococcus%20vannielii).
82. Y. Zhao, D. R. Boone, R. A. Mah, J. E. Boone, L. Xun, Isolation and Characterization of Methanocorpusculum labreanum sp. nov. from the LaBrea Tar Pits. Int. J. Syst. Evol. Microbiol. 39, 10–13 (1989).
83. B. M. Ollivier, R. A. Mah, J. L. Garcia, D. R. Boone, Isolation and Characterization of Methanogenium bourgense sp. nov. Int. J. Syst. Evol. Microbiol. 36, 297–301 (1986).
84. D. Dianou, T. Miyaki, S. Asakawa, H. Morii, K. Nagaoka, H. Oyaizu, S. Matsumoto, Methanoculleus chikugoensis sp. nov., a novel methanogenic archaeon isolated from paddy field soil in Japan, and DNA-DNA hybridization among Methanoculleus species. Int. J. Syst. Evol. Microbiol. 51, 1663–1669 (2001).
85. S.-C. Chen, M.-F. Chen, M.-C. Lai, C.-Y. Weng, S.-Y. Wu, S. Lin, T. F. Yang, P.-C. Chen, Methanoculleus sediminis sp. nov., a methanogen from sediments near a submarine mud volcano. Int. J. Syst. Evol. Microbiol. 65, 2141–2147 (2015).
86. C.-Y. Weng, S.-C. Chen, M.-C. Lai, S.-Y. Wu, S. Lin, T. F. Yang, P.-C. Chen, Methanoculleus taiwanensis sp. nov., a methanogen isolated from deep marine sediment at the deformation front area near Taiwan. Int. J. Syst. Evol. Microbiol. 65, 1044–1049 (2015).
87. Methanoculleus thermophilus. BacDive (2019), (available at https://bacdive.dsmz.de/index.php?site=pdf_view&id=7022&doi=doi:10.13145/bacdive7022.20190402.4).
88. H. Imachi, S. Sakai, H. Nagai, T. Yamaguchi, K. Takai, Methanofollis ethanolicus sp. nov., an ethanol-utilizing methanogen isolated from a lotus field. Int. J. Syst. Evol. Microbiol. 59, 800–805 (2009).
89. G. Zellner, U. B. Sleytr, P. Messner, H. Kneifel, J. Winter, Methanogenium liminatans spec. nov., a new coccoid, mesophilic methanogen able to oxidize secondary alcohols. Arch. Microbiol. 153, 287–293 (1990).
90. J. A. Romesser, R. S. Wolfe, F. Mayer, E. Spiess, A. Walther-Mauruschat, Methanogenium, a new genus of marine methanogenic bacteria, and characterization of Methanogenium cariaci sp. nov. and Methanogenium marisnigri sp. nov. Arch. Microbiol. 121, 147–153 (1979).
91. T. Wilharm, T. N. Zhilina, P. Hummel, DNA-DNA Hybridization of Methylotrophic Halophilic Methanogenic Bacteria and Transfer of Methanococcus halophilus vp to the Genus Methanohalophilus as Methanohalophilus halophilus comb. nov. Int. J. Syst. Evol. Microbiol. 41, 558–562 (1991).
92. Y. Guan, D. K. Ngugi, M. Vinu, J. Blom, I. Alam, S. Guillot, J. G. Ferry, U. Stingl, Comparative Genomics of the Genus Methanohalophilus, Including a Newly Isolated Strain From Kebrit Deep in the Red Sea. Front. Microbiol. 10 (2019).
93. C. J. Rivard, J. M. Henson, M. V. Thomas, P. H. Smith, Isolation and Characterization of Methanomicrobium paynteri sp. nov., a Mesophilic Methanogen Isolated from Marine Sediments. Appl. Environ. Microbiol. 46, 484–490 (1983).
94. M. Göker, M. Lu, A. Fiebig, M. Nolan, A. Lapidus, H. Tice, T. G. Del Rio, J.-F. Cheng, C. Han, R. Tapia, L. A. Goodwin, S. Pitluck, K. Liolios, K. Mavromatis, I. Pagani, N. Ivanova, N. Mikhailova, A. Pati, A. Chen, K. Palaniappan, M. Land, S. Mayilraj, M. Rohde, J. C. Detter, B. Bunk, S. Spring, R. Wirth, T. Woyke, J. Bristow, J. A. Eisen, V. Markowitz, P. Hugenholtz, N. C. Kyrpides, H.-P. Kl…
95. H. Imachi, S. Sakai, Y. Sekiguchi, S. Hanada, Y. Kamagata, A. Ohashi, H. Harada, Methanolinea tarda gen. nov., sp. nov., a methane-producing archaeon isolated from a methanogenic digester sludge. Int. J. Syst. Evol. Microbiol. 58, 294–301 (2008).
96. H. Mochimaru, H. Tamaki, S. Hanada, H. Imachi, K. Nakamura, S. Sakata, Y. Kamagata, Methanolobus profundi sp. nov., a methylotrophic methanogen isolated from deep subsurface sediments in a natural gas field. Int. J. Syst. Evol. Microbiol. 59, 714–718 (2009).
97. G. Zhang, N. Jiang, X. Liu, X. Dong, Methanogenesis from Methanol at Low Temperatures by a Novel Psychrophilic Methanogen, “Methanolobus psychrophilus” sp. nov., Prevalent in Zoige Wetland of the Tibetan Plateau. Appl. Environ. Microbiol. 74, 6114–6120 (2008).
98. S.-C. Chen, H.-H. Huang, M.-C. Lai, C.-Y. Weng, H.-H. Chiu, S.-L. Tang, D. Y. Rogozin, A. G. Degermendzhy, Methanolobus psychrotolerans sp. nov., a psychrotolerant methanoarchaeon isolated from a saline meromictic lake in Siberia. Int. J. Syst. Evol. Microbiol. 68, 1378–1383 (2018).
99. H. König, K. O. Stetter, Isolation and characterization of Methanolobus tindarius, sp. nov., a coccoid methanogen growing only on methanol and methylamines. Zbl. Bakt. Mik. Hyg. I. C. 3, 478–490 (1982).
100. B. Dridi, M.-L. Fardeau, B. Ollivier, D. Raoult, M. Drancourt, Methanomassiliicoccus luminyensis gen. nov., sp. nov., a methanogenic archaeon isolated from human faeces. Int. J. Syst. Evol. Microbiol. 62, 1902–1907 (2012).
101. B. P. Lomans, R. Maas, R. Luderer, H. J. M. Op den Camp, A. Pol, C. van der Drift, G. D. Vogels, Isolation and Characterization of Methanomethylovorans hollandica gen. nov., sp. nov., Isolated from Freshwater Sediment, a Methylotrophic Methanogen Able To Grow on Dimethyl Sulfide and Methanethiol. Appl. Environ. Microbiol. 65, 3641–3650 (1999).
102. D. Y. Sorokin, A. Y. Merkel, B. Abbas, K. S. Makarova, W. I. C. Rijpstra, M. Koenen, J. S. Sinninghe Damsté, E. A. Galinski, E. V. Koonin, M. C. M. van Loosdrecht, Methanonatronarchaeum thermophilum gen. nov., sp. nov. and “Candidatus Methanohalarchaeum thermophilum”, extremely halo(natrono)philic methyl-reducing methanogens from hypersaline lakes comprising a new euryarchaeal class Methanon…
103. G. Wildgruber, M. Thomm, H. König, K. Ober, T. Richiuto, K. O. Stetter, Methanoplanus limicola, a plate-shaped methanogen representing a novel family, the Methanoplanaceae. Arch. Microbiol. 132, 31–36 (1982).
104. M. Kurr, R. Huber, H. König, H. W. Jannasch, H. Fricke, A. Trincone, J. K. Kristjansson, K. O. Stetter, Methanopyrus kandleri, gen. and sp. nov. represents a novel group of hyperthermophilic methanogens, growing at 110°C. Arch. Microbiol. 156, 239–247 (1991).
105. S. L. Bräuer, H. Cadillo-Quiroz, R. J. Ward, J. B. Yavitt, S. H. Zinder, Methanoregula boonei gen. nov., sp. nov., an acidiphilic methanogen isolated from an acidic peat bog. Int. J. Syst. Evol. Microbiol. 61, 45–52 (2011).
106. Y. Yashiro, S. Sakai, M. Ehara, M. Miyazaki, T. Yamaguchi, H. Imachi, Methanoregula formicica sp. nov., a methane-producing archaeon isolated from methanogenic sludge. Int. J. Syst. Evol. Microbiol. 61, 53–59 (2011).
107. K. Ma, X. Liu, X. Dong, Methanosaeta harundinacea sp. nov., a novel acetate-scavenging methanogen isolated from a UASB reactor. Int. J. Syst. Evol. Microbiol. 56, 127–131 (2006).
108. I. M. Mathrani, D. R. Boone, R. A. Mah, G. E. Fox, P. P. Lau, Methanohalophilus zhilinae sp. nov., an alkaliphilic, halophilic, methylotrophic methanogen. Int. J. Syst. Bacteriol. 38, 139–142 (1988).
109. D. L. Maeder, I. Anderson, T. S. Brettin, D. C. Bruce, P. Gilna, C. S. Han, A. Lapidus, W. W. Metcalf, E. Saunders, R. Tapia, K. R. Sowers, The Methanosarcina barkeri Genome: Comparative Analysis with Methanosarcina acetivorans and Methanosarcina mazei Reveals Extensive Rearrangement within methanosarcinal Genomes. J. Bacteriol. 188, 7922–7931 (2006).
110. T. Kern, M. A. Fischer, U. Deppenmeier, R. A. Schmitz, M. Rother, Methanosarcina flavescens sp. nov., a methanogenic archaeon isolated from a full-scale anaerobic digester. Int. J. Syst. Evol. Microbiol. 66, 1533–1538 (2016).
111. M. V. Simankova, S. N. Parshina, T. P. Tourova, T. V. Kolganova, A. J. Zehnder, A. N. Nozhevnikova, Methanosarcina lacustris sp. nov., a new psychrotolerant methanogenic archaeon from anoxic lake sediments. Syst. Appl. Microbiol. 24, 362–367 (2001).
112. N. Osumi, Y. Kakehashi, S. Matsumoto, K. Nagaoka, J. Sakai, K. Miyashita, M. Kimura, S. Asakawa, Identification of the gene for disaggregatase from Methanosarcina mazei. Archaea. 2, 185–191 (2008).
113. M. J. Tatton, D. B. Archer, G. E. Powell, M. L. Parker, Methanogenesis from Ethanol by Defined Mixed Continuous Cultures. Appl. Environ. Microbiol. 55, 440–445 (1989).
114. H. Cadillo-Quiroz, J. B. Yavitt, S. H. Zinder, Methanosphaerula palustris gen. nov., sp. nov., a hydrogenotrophic methanogen isolated from a minerotrophic fen peatland. Int. J. Syst. Evol. Microbiol. 59, 928–935 (2009).
115. T. Iino, K. Mori, K. Suzuki, Methanospirillum lacunae sp. nov., a methane-producing archaeon isolated from a puddly soil, and emended descriptions of the genus Methanospirillum and Methanospirillum hungatei. Int. J. Syst. Evol. Microbiol. 60, 2563–2566 (2010).
116. S. N. Parshina, A. V. Ermakova, M. Bomberg, E. N. Detkova, Methanospirillum stamsii sp. nov., a psychrotolerant, hydrogenotrophic, methanogenic archaeon isolated from an anaerobic expanded granular sludge bed bioreactor operated at low temperature. Int. J. Syst. Evol. Microbiol. 64, 180–186 (2014).
117. K. Nakamura, A. Takahashi, C. Mori, H. Tamaki, H. Mochimaru, K. Nakamura, K. Takamizawa, Y. Kamagata, Methanothermobacter tenebrarum sp. nov., a hydrogenotrophic, thermophilic methanogen isolated from gas-associated formation water of a natural gas field. Int. J. Syst. Evol. Microbiol. 63, 715–722 (2013).
118. M. Y. Yoshinaga, E. J. Gagen, L. Wörmer, N. K. Broda, T. B. Meador, J. Wendt, M. Thomm, K.-U. Hinrichs, Methanothermobacter thermautotrophicus modulates its membrane lipids in response to hydrogen and nutrient availability. Front. Microbiol. 6 (2015).
119. K. Takai, A. Inoue, K. Horikoshi, Methanothermococcus okinawensis sp. nov., a thermophilic, methane-producing archaeon isolated from a Western Pacific deep-sea hydrothermal vent system. Int. J. Syst. Evol. Microbiol. 52, 1089–1095 (2002).
120. W. B. Whitman, in Bergey’s Manual of Systematics of Archaea and Bacteria (American Cancer Society, 2015; https://onlinelibrary.wiley.com/doi/abs/10.1002/9781118960608.gbm00503), pp. 1–4.
121. H. Huber, M. Thomm, H. König, G. Thies, K. O. Stetter, Methanococcus thermolithotrophicus, a novel thermophilic lithotrophic methanogen. Arch. Microbiol. 132, 47–50 (1982).
122. K. O. Stetter, M. Thomm, J. Winter, G. Wildgruber, H. Huber, W. Zillig, D. Jané-Covic, H. König, P. Palm, S. Wunderl, Methanothermus fervidus sp. nov., a novel extremely thermophilic methanogen isolated from an Icelandic hot spring. Zbl. Bakt. Mik. Hyg. I. C. 2, 166–178 (1981).
123. B. A. Huser, K. Wuhrmann, A. J. B. Zehnder, Methanothrix soehngenii gen. nov. sp. nov., a new acetotrophic non-hydrogen-oxidizing methane bacterium. Arch. Microbiol. 132, 1–9 (1982).
124. K. Takai, K. H. Nealson, K. Horikoshi, Methanotorris formicicus sp. nov., a novel extremely thermophilic, methane-producing archaeon isolated from a black smoker chimney in the Central Indian Ridge. Int. J. Syst. Evol. Microbiol. 54, 1095–1100 (2004).
125. L. Cheng, T.-L. Qiu, X.-B. Yin, X.-L. Wu, G.-Q. Hu, Y. Deng, H. Zhang, Methermicoccus shengliensis gen. nov., sp. nov., a thermophilic, methylotrophic methanogen isolated from oil-production water, and proposal of Methermicoccaceae fam. nov. Int. J. Syst. Evol. Microbiol. 57, 2964–2969 (2007).
126. Y. Shimane, S. Nagaoka, H. Minegishi, M. Kamekura, A. Echigo, Y. Hatada, T. Ito, R. Usami, Natronoarchaeum philippinense sp. nov., a haloarchaeon isolated from commercial solar salt. Int. J. Syst. Evol. Microbiol. 63, 920–924 (2013).
127. T. Itoh, T. Yamaguchi, P. Zhou, T. Takashina, Natronolimnobius baerhuensis gen. nov., sp. nov. and Natronolimnobius innermongolicus sp. nov., novel haloalkaliphilic archaea isolated from soda lakes in Inner Mongolia, China. Extremophiles. 9, 111–116 (2005).
128. O. Gonzalez, T. Oberwinkler, L. Mansueto, F. Pfeiffer, E. Mendoza, R. Zimmer, D. Oesterhelt, Characterization of Growth and Metabolism of the Haloalkaliphile Natronomonas pharaonis. PLOS Computational Biology. 6, e1000799 (2010).
129. M.-Y. Jung, Md. A. Islam, J.-H. Gwak, J.-G. Kim, S.-K. Rhee, Nitrosarchaeum koreense gen. nov., sp. nov., an aerobic and mesophilic, ammonia-oxidizing archaeon member of the phylum Thaumarchaeota isolated from agricultural soil. Int. J. Syst. Evol. Microbiol. 68, 3084–3095 (2018).
130. M. Stieglmeier, A. Klingl, R. J. E. Alves, S. K.-M. R. Rittmann, M. Melcher, N. Leisch, C. Schleper, Nitrososphaera viennensis gen. nov., sp. nov., an aerobic and mesophilic, ammonia-oxidizing archaeon from soil and a member of the archaeal phylum Thaumarchaeota. Int. J. Syst. Evol. Microbiol. 64, 2738–2752 (2014).
131. K. Takai, A. Sugai, T. Itoh, K. Horikoshi, Palaeococcus ferrophilus gen. nov., sp. nov., a barophilic, hyperthermophilic archaeon from a deep-sea hydrothermal vent chimney. Int. J. Syst. Evol. Microbiol. 50, 489–500 (2000).
132. X. Zeng, X. Zhang, L. Jiang, K. Alain, M. Jebbar, Z. Shao, Palaeococcus pacificus sp. nov., an archaeon from deep-sea hydrothermal sediment. Int. J. Syst. Evol. Microbiol. 63, 2155–2159 (2013).
133. J. M. González, Y. Masuchi, F. T. Robb, J. W. Ammerman, D. L. Maeder, M. Yanagibayashi, J. Tamaoka, C. Kato, Pyrococcus horikoshii sp. nov., a hyperthermophilic archaeon isolated from a hydrothermal vent at the Okinawa Trough. Extremophiles. 2, 123–130 (1998).
134. H. S. Lee, S. S. Bae, M.-S. Kim, K. K. Kwon, S. G. Kang, J.-H. Lee, Complete Genome Sequence of Hyperthermophilic Pyrococcus sp. Strain NA2, Isolated from a Deep-Sea Hydrothermal Vent Area. J. Bacteriol. 193, 3666–3667 (2011).
135. J.-L. Birrien, X. Zeng, M. Jebbar, M.-A. Cambon-Bonavita, J. Quérellou, P. Oger, N. Bienvenu, X. Xiao, D. Prieur, Pyrococcus yayanosii sp. nov., an obligate piezophilic hyperthermophilic archaeon isolated from a deep-sea hydrothermal vent. Int. J. Syst. Evol. Microbiol. 61, 2827–2881 (2011).
136. I. N. Dominova, D. Y. Sorokin, I. V. Kublanov, M. V. Patrushev, S. V. Toshchakov, Complete Genome Sequence of Salinarchaeum sp. Strain HArcht-Bsk1T, Isolated from Hypersaline Lake Baskunchak, Russia. Genome Announc. 1 (2013).
137. V. T. Marteinsson, J. L. Birrien, A. L. Reysenbach, M. Vernet, D. Marie, A. Gambacorta, P. Messner, U. B. Sleytr, D. Prieur, Thermococcus barophilus sp. nov., a new barophilic and hyperthermophilic archaeon isolated under high hydrostatic pressure from a deep-sea hydrothermal vent. Int. J. Syst. Bacteriol. 49 Pt 2, 351–359 (1999).
138. E. Jolivet, S. L’Haridon, E. Corre, P. Forterre, D. Prieur, Thermococcus gammatolerans sp. nov., a hyperthermophilic archaeon from a deep-sea hydrothermal vent that resists ionizing radiation. Int. J. Syst. Evol. Microbiol. 53, 847–851 (2003).
139. S. Mukund, M. W. Adams, Characterization of a novel tungsten-containing formaldehyde ferredoxin oxidoreductase from the hyperthermophilic archaeon, Thermococcus litoralis. A role for tungsten in peptide catabolism. J. Biol. Chem. 268, 13592–13600 (1993).
140. S. A. Hensley, J.-H. Jung, C.-S. Park, J. F. Holden, Thermococcus paralvinellae sp. nov. and Thermococcus cleftensis sp. nov. of hyperthermophilic heterotrophs from deep-sea hydrothermal vents. Int. J. Syst. Evol. Microbiol. 64, 3655–3659 (2014).
141. M. L. Miroshnichenko, H. Hippe, E. Stackebrandt, N. A. Kostrikina, N. A. Chernyh, C. Jeanthon, T. N. Nazina, S. S. Belyaev, E. A. Bonch-Osmolovskaya, Isolation and characterization of Thermococcus sibiricus sp. nov. from a Western Siberia high-temperature oil reservoir. Extremophiles. 5, 85–91 (2001).
142. A. Segerer, T. A. Langworthy, K. O. Stetter, Thermoplasma acidophilum and Thermoplasma volcanium sp. nov. from Solfatara Fields. Syst. Appl. Microbiol. 10, 161–171 (1988).
143. A. Segerer, A. Neuner, J. K. Kristjansson, K. O. Stetter, Acidianus infernus gen. nov., sp. nov., and Acidianus brierleyi Comb. nov.: Facultatively Aerobic, Extremely Acidophilic Thermophilic Sulfur-Metabolizing Archaebacteria. Int. J. Syst. Evol. Microbiol. 36, 559–564 (1986).
144. X.-Y. You, C. Liu, S.-Y. Wang, C.-Y. Jiang, S. A. Shah, D. Prangishvili, Q. She, S.-J. Liu, R. A. Garrett, Genomic analysis of Acidianus hospitalis W1 a host for studying crenarchaeal virus and plasmid life cycles. Extremophiles. 15, 487–497 (2011).
145. N. Yoshida, M. Nakasato, N. Ohmura, A. Ando, H. Saiki, M. Ishii, Y. Igarashi, Acidianus manzaensis sp. nov., a novel thermoacidophilic archaeon growing autotrophically by the oxidation of H2 with the reduction of Fe3+. Curr. Microbiol. 53, 406–411 (2006).
146. J. J. Plumb, C. M. Haddad, J. A. E. Gibson, P. D. Franzmann, Acidianus sulfidivorans sp. nov., an extremely acidophilic, thermophilic archaeon isolated from a solfatara on Lihir Island, Papua New Guinea, and emendation of the genus description. Int. J. Syst. Evol. Microbiol. 57, 1418–1423 (2007).
147. M. I. Prokofeva, N. A. Kostrikina, T. V. Kolganova, T. P. Tourova, A. M. Lysenko, A. V. Lebedinsky, E. A. Bonch-Osmolovskaya, Isolation of the anaerobic thermoacidophilic crenarchaeote Acidilobus saccharovorans sp. nov. and proposal of Acidilobales ord. nov., including Acidilobaceae fam. nov. and Caldisphaeraceae fam. nov. Int. J. Syst. Evol. Microbiol. 59, 3116–3122 (2009).
148. L. Wurch, R. J. Giannone, B. S. Belisle, C. Swift, S. Utturkar, R. L. Hettich, A.-L. Reysenbach, M. Podar, Genomics-informed isolation and characterization of a symbiotic Nanoarchaeota system from a terrestrial geothermal environment. Nat. Commun. 7, 1–10 (2016).
149. Y. Sako, N. Nomura, A. Uchida, Y. Ishida, H. Morii, Y. Koga, T. Hoaki, T. Maruyama, Aeropyrum pernix gen. nov., sp. nov., a novel aerobic hyperthermophilic archaeon growing at temperatures up to 100 degrees C. Int. J. Syst. Bacteriol. 46, 1070–1077 (1996).
150. J. Beeder, R. K. Nilsen, J. T. Rosnes, T. Torsvik, T. Lien, Archaeoglobus fulgidus Isolated from Hot North Sea Oil Field Waters. Appl. Environ. Microbiol. 60, 1227–1231 (1994).
151. S. Burggraf, H. W. Jannasch, B. Nicolaus, K. O. Stetter, Archaeoglobus profundus sp. nov., Represents a New Species within the Sulfate-reducing Archaebacteria. Syst. Appl. Microbiol. 13, 24–28 (1990).
152. B. O. Steinsbu, I. H. Thorseth, S. Nakagawa, F. Inagaki, M. A. Lever, B. Engelen, L. Øvreås, R. B. Pedersen, Archaeoglobus sulfaticallidus sp. nov., a thermophilic and facultatively lithoautotrophic sulfate-reducer isolated from black rust exposed to hot ridge flank crustal fluids. Int. J. Syst. Evol. Microbiol. 60, 2745–2752 (2010).
153. Archaeoglobus veneficus. BacDive (2019), (available at https://bacdive.dsmz.de/index.php?site=pdf_view&id=18098&doi=doi:10.13145/bacdive18098.20190402.4).
154. T. Itoh, K. Suzuki, P. C. Sanchez, T. Nakase, Caldisphaera lagunensis gen. nov., sp. nov., a novel thermoacidophilic crenarchaeote isolated from a hot spring at Mt Maquiling, Philippines. Int. J. Syst. Evol. Microbiol. 53, 1149–1154 (2003).
155. M. A. Giaveno, M. S. Urbieta, J. R. Ulloa, E. G. Toril, E. R. Donati, Physiologic versatility and growth flexibility as the main characteristics of a novel thermoacidophilic Acidianus strain isolated from Copahue geothermal area in Argentina. Microb. Ecol. 65, 336–346 (2013).
156. J. G. Elkins, M. Podar, D. E. Graham, K. S. Makarova, Y. Wolf, L. Randau, B. P. Hedlund, C. Brochier-Armanet, V. Kunin, I. Anderson, A. Lapidus, E. Goltsman, K. Barry, E. V. Koonin, P. Hugenholtz, N. Kyrpides, G. Wanner, P. Richardson, M. Keller, K. O. Stetter, A korarchaeal genome reveals insights into the evolution of the Archaea. Proc. Natl. Acad. Sci. U.S.A. 105, 8102–8107 (2008).
157. L. J. McKay, M. Dlakić, M. W. Fields, T. O. Delmont, A. M. Eren, Z. J. Jay, K. B. Klingelsmith, D. B. Rusch, W. P. Inskeep, Co-occurring genomic capacity for anaerobic methane and dissimilatory sulfur metabolisms discovered in the Korarchaeota. Nat. Microbiol. 4, 614–622 (2019).
158. Candidatus Methanodesulfokores washburnensis NM4 – BioSamples. EMBL-EBI (2018), (available at https://www.ebi.ac.uk/biosamples/samples/SAMN10390736).
159. PRJDB6224 - Project Detail. DDBJ BioProject Search (2018), (available at https://ddbj.nig.ac.jp/BPSearch/bioproject?acc=PRJDB6224).
160. A. A. Perevalova, I. V. Kublanov, S. Kh. Bidzhieva, B. Mukhopadhyay, E. A. Bonch-Osmolovskaya, A. V. Lebedinsky, Reclassification of Desulfurococcus mobilis as a synonym of Desulfurococcus mucosus, Desulfurococcus fermentans and Desulfurococcus kamchatkensis as synonyms of Desulfurococcus amylolyticus, and emendation of the D. mucosus and D. amylolyticus species descriptions. Int. J. Syst. E…
161. D. Hafenbradl, M. Keller, R. Dirmeier, R. Rachel, P. Rossnagel, S. Burggraf, H. Huber, K. O. Stetter, Ferroglobus placidus gen. nov., sp. nov., A novel hyperthermophilic archaeum that oxidizes Fe2+ at neutral pH under anoxic conditions. Arch. Microbiol. 166, 308–314 (1996).
162. A. A. Perevalova, S. K. Bidzhieva, I. V. Kublanov, K.-U. Hinrichs, X. L. Liu, A. V. Mardanov, A. V. Lebedinsky, E. A. Bonch-Osmolovskaya, Fervidicoccus fontis gen. nov., sp. nov., an anaerobic, thermophilic crenarchaeote from terrestrial hot springs, and proposal of Fervidicoccaceae fam. nov. and Fervidicoccales ord. nov. Int. J. Syst. Evol. Microbiol. 60, 2082–2088 (2010).
163. G. B. Slobodkina, T. V. Kolganova, J. Querellou, E. A. Bonch-Osmolovskaya, A. I. Slobodkin, Geoglobus acetivorans sp. nov., an iron(III)-reducing archaeon from a deep-sea hydrothermal vent. Int. J. Syst. Evol. Microbiol. 59, 2880–2883 (2009).
164. A. V. Mardanov, G. B. Slododkina, A. I. Slobodkin, A. V. Beletsky, S. N. Gavrilov, I. V. Kublanov, E. A. Bonch-Osmolovskaya, K. G. Skryabin, N. V. Ravin, The Geoglobus acetivorans Genome: Fe(III) Reduction, Acetate Utilization, Autotrophic Growth, and Degradation of Aromatic Compounds in a Hyperthermophilic Archaeon. Appl. Environ. Microbiol. 81, 1003–1012 (2015).
165. K. Kashefi, J. M. Tor, D. E. Holmes, C. V. Gaw Van Praagh, A.-L. Reysenbach, D. R. Lovley, Geoglobus ahangari gen. nov., sp. nov., a novel hyperthermophilic archaeon capable of oxidizing organic acids and growing autotrophically on hydrogen with Fe(III) serving as the sole electron acceptor. Int. J. Syst. Evol. Microbiol. 52, 719–728 (2002).
166. W. Zillig, I. Holz, D. Janekovic, H. P. Klenk, E. Imsel, J. Trent, S. Wunderl, V. H. Forjaz, R. Coutinho, T. Ferreira, Hyperthermus butylicus, a hyperthermophilic sulfur-reducing archaebacterium that ferments peptides. J. Bacteriol. 172, 3959–3965 (1990).
167. W. Paper, U. Jahn, M. J. Hohn, M. Kronner, D. J. Näther, T. Burghardt, R. Rachel, K. O. Stetter, H. Huber, Ignicoccus hospitalis sp. nov., the host of Nanoarchaeum equitans. Int. J. Syst. Evol. Microbiol. 57, 803–808 (2007).
168. H. Huber, S. Burggraf, T. Mayer, I. Wyschkony, R. Rachel, K. O. Stetter, Ignicoccus gen. nov., a novel genus of hyperthermophilic, chemolithoautotrophic Archaea, represented by two new species, Ignicoccus islandicus sp. nov. and Ignicoccus pacificus sp. nov. and Ignicoccus pacificus sp. nov. Int. J. Syst. Evol. Microbiol. 50, 2093–2100 (2000).
169. L.-J. Liu, X.-Y. You, X. Guo, S.-J. Liu, C.-Y. Jiang, Metallosphaera cuprina sp. nov., an acidothermophilic, metal-mobilizing archaeon. Int. J. Syst. Evol. Microbiol. 61, 2395–2400 (2011).
170. S. Takayanagi, H. Kawasaki, K. Sugimori, T. Yamada, A. Sugai, T. Ito, K. Yamasato, M. Shioda, Sulfolobus hakonensis sp. nov., a Novel Species of Acidothermophilic Archaeon. Int. J. Syst. Evol. Microbiol. 46, 377–382 (1996).
171. G. Huber, C. Spinnler, A. Gambacorta, K. O. Stetter, Metallosphaera sedula gen, and sp. nov. Represents a New Genus of Aerobic, Metal-Mobilizing, Thermoacidophilic Archaebacteria. Syst. Appl. Microbiol. 12, 38–47 (1989).
172. M. A. Kozubal, M. Dlakic, R. E. Macur, W. P. Inskeep, Terminal oxidase diversity and function in “Metallosphaera yellowstonensis”: gene expression and protein modeling suggest mechanisms of Fe(II) oxidation in the Sulfolobales. Appl. Environ. Microbiol. 77, 1844–1853 (2011).
173. P. Völkl, R. Huber, E. Drobner, R. Rachel, S. Burggraf, A. Trincone, K. O. Stetter, Pyrobaculum aerophilum sp. nov., a novel nitrate-reducing hyperthermophilic archaeum. Appl. Environ. Microbiol. 59, 2918–2926 (1993).
174. L. F. Feinberg, R. Srikanth, R. W. Vachet, J. F. Holden, Constraints on Anaerobic Respiration in the Hyperthermophilic Archaea Pyrobaculum islandicum and Pyrobaculum aerophilum. Appl. Environ. Microbiol. 74, 396–402 (2008).
175. R. Huber, M. Sacher, A. Vollmann, H. Huber, D. Rose, Respiration of arsenate and selenate by hyperthermophilic archaea. Syst. Appl. Microbiol. 23, 305–314 (2000).
176. G. B. Slobodkina, A. V. Lebedinsky, N. A. Chernyh, E. A. Bonch-Osmolovskaya, A. I. Slobodkin, Pyrobaculum ferrireducens sp. nov., a hyperthermophilic Fe(III)-, selenate- and arsenate-reducing crenarchaeon isolated from a hot spring. Int. J. Syst. Evol. Microbiol. 65, 851–856 (2015).
177. Y. Hu, J. F. Holden, Citric Acid Cycle in the Hyperthermophilic Archaeon Pyrobaculum islandicum Grown Autotrophically, Heterotrophically, and Mixotrophically with Acetate. J. Bacteriol. 188, 4350–4355 (2006).
178. P. P. Chan, A. E. Cozen, T. M. Lowe, Reclassification of Thermoproteus neutrophilus Stetter and Zillig 1989 as Pyrobaculum neutrophilum comb. nov. based on phylogenetic analysis. Int. J. Syst. Evol. Microbiol. 63, 751–754 (2013).
179. T. J. Lin, G. El Sebae, J.-H. Jung, D.-H. Jung, C.-S. Park, J. F. Holden, Pyrodictium delaneyi sp. nov., a hyperthermophilic autotrophic archaeon that reduces Fe(III) oxide and nitrate. Int. J. Syst. Evol. Microbiol. 66, 3372–3376 (2016).
180. K. O. Stetter, H. König, E. Stackebrandt, Pyrodictium gen. nov., a New Genus of Submarine Disc-Shaped Sulphur Reducing Archaebacteria Growing Optimally at 105°C. Syst. Appl. Microbiol. 4, 535–551 (1983).
181. E. Blöchl, R. Rachel, S. Burggraf, D. Hafenbradl, H. W. Jannasch, K. O. Stetter, Pyrolobus fumarii, gen. and sp. nov., represents a novel group of archaea, extending the upper temperature limit for life to 113 degrees C. Extremophiles. 1, 14–21 (1997).
182. H. D. Sakai, N. Kurosawa, Saccharolobus caldissimus gen. nov., sp. nov., a facultatively anaerobic iron-reducing hyperthermophilic archaeon isolated from an acidic terrestrial hot spring, and reclassification of Sulfolobus solfataricus as Saccharolobus solfataricus comb. nov. and Sulfolobus shibatae as Saccharolobus shibatae comb. nov. Int. J. Syst. Evol. Microbiol. 68, 1271–1278 (2018).
183. H. Arab, H. Völker, M. Thomm, Thermococcus aegaeicus sp. nov. and Staphylothermus hellenicus sp. nov., two novel hyperthermophilic archaea isolated from geothermally heated vents off Palaeochori Bay, Milos, Greece. Int. J. Syst. Evol. Microbiol. 50, 2101–2108 (2000).
184. G. Fiala, K. O. Stetter, H. W. Jannasch, T. A. Langworthy, J. Madon, Staphylothermus marinus sp. nov. Represents a Novel Genus of Extremely Thermophilic Submarine Heterotrophic Archaebacteria Growing up to 98 °C. Syst. Appl. Microbiol. 8, 106–113 (1986).
185. H. D. Sakai, N. Kurosawa, Sulfodiicoccus acidiphilus gen. nov., sp. nov., a sulfur-inhibited thermoacidophilic archaeon belonging to the order Sulfolobales isolated from a terrestrial acidic hot spring. Int. J. Syst. Evol. Microbiol. 67, 1880–1886 (2017).
186. L. Chen, K. Brügger, M. Skovgaard, P. Redder, Q. She, E. Torarinsson, B. Greve, M. Awayez, A. Zibat, H.-P. Klenk, R. A. Garrett, The Genome of Sulfolobus acidocaldarius, a Model Organism of the Crenarchaeota. J. Bacteriol. 187, 4992–4999 (2005).
187. C. Zhang, A. P. R. Phillips, R. L. Wipfler, G. J. Olsen, R. J. Whitaker, The essential genome of the crenarchaeal model Sulfolobus islandicus. Nat. Commun. 9, 1–11 (2018).
188. G. Huber, K. O. Stetter, Sulfolobus metallicus sp. nov., a Novel Strictly Chemolithoautotrophic Thermophilic Archaeal Species of Metal-Mobilizers. Syst. Appl. Microbiol. 14, 372–378 (1991).
189. X. Dai, H. Wang, Z. Zhang, K. Li, X. Zhang, M. Mora-López, C. Jiang, C. Liu, L. Wang, Y. Zhu, W. Hernández-Ascencio, Z. Dong, L. Huang, Genome Sequencing of Sulfolobus sp. A20 from Costa Rica and Comparative Analyses of the Putative Pathways of Carbon, Nitrogen, and Sulfur Metabolism in Various Sulfolobus Strains. Front. Microbiol. 7 (2016).
190. K. Tsuboi, H. D. Sakai, N. Nur, K. M. Stedman, N. Kurosawa, A. Suwanto, Sulfurisphaera javensis sp. nov., a hyperthermophilic and acidophilic archaeon isolated from Indonesian hot spring, and reclassification of Sulfolobus tokodaii Suzuki et al. 2002 as Sulfurisphaera tokodaii comb. nov. Int. J. Syst. Evol. Microbiol. 68, 1907–1913 (2018).
191. I. N. Dominova, I. V. Kublanov, O. A. Podosokorskaya, K. S. Derbikova, M. V. Patrushev, S. V. Toshchakov, Complete Genomic Sequence of “Thermofilum adornatus” Strain 1910bT, a Hyperthermophilic Anaerobic Organotrophic Crenarchaeon. Genome Announc. 1 (2013).
192. W. Zillig, A. Gierl, G. Schreiber, S. Wunderl, D. Janekovic, K. O. Stetter, H. P. Klenk, The Archaebacterium Thermofilum pendens Represents, a Novel Genus of the Thermophilic, Anaerobic Sulfur Respiring Thermoproteales. Syst. Appl. Microbiol. 4, 79–87 (1983).
193. I. Anderson, J. Rodriguez, D. Susanti, I. Porat, C. Reich, L. E. Ulrich, J. G. Elkins, K. Mavromatis, A. Lykidis, E. Kim, L. S. Thompson, M. Nolan, M. Land, A. Copeland, A. Lapidus, S. Lucas, C. Detter, I. B. Zhulin, G. J. Olsen, W. Whitman, B. Mukhopadhyay, J. Bristow, N. Kyrpides, Genome Sequence of Thermofilum pendens Reveals an Exceptional Loss of Biosynthetic Pathways without Genome Red…
194. S. V. Toshchakov, A. A. Korzhenkov, N. I. Samarov, I. O. Mazunin, O. I. Mozhey, I. S. Shmyr, K. S. Derbikova, E. A. Taranov, I. N. Dominova, E. A. Bonch-Osmolovskaya, M. V. Patrushev, O. A. Podosokorskaya, I. V. Kublanov, Complete genome sequence of and proposal of Thermofilum uzonense sp. nov. a novel hyperthermophilic crenarchaeon and emended description of the genus Thermofilum. Stand. Ge…
195. T. V. Kochetkova, I. V. Kublanov, S. V. Toshchakov, M. R. Osburn, A. A. Novikov, E. A. Bonch-Osmolovskaya, A. A. Perevalova, Thermogladius calderae gen. nov., sp. nov., an anaerobic, hyperthermophilic crenarchaeote from a Kamchatka hot spring. Int. J. Syst. Evol. Microbiol. 66, 1407–1412 (2016).
196. M. R. Urschel, T. L. Hamilton, E. E. Roden, E. S. Boyd, Substrate preference, uptake kinetics and bioenergetics in a facultatively autotrophic, thermoacidophilic crenarchaeote. FEMS Microbiol. Ecol. 92 (2016).
197. M. R. Urschel, Chemosynthetic carbon metabolism in thermophiles, Montana State University (2015).
198. M. Selig, P. Schönheit, Oxidation of organic compounds to CO2 with sulfur or thiosulfate as electron acceptor in the anaerobic hyperthermophilic archaea Thermoproteus tenax and Pyrobaculum islandicum proceeds via the citric acid cycle. Arch. Microbiol. 162, 286–294 (1994).
199. E. A. Bonch-Osmolovskaya, M. L. Miroshnichenko, N. A. Kostrikina, N. A. Chernych, G. A. Zavarzin, Thermoproteus uzoniensis sp. nov., a new extremely thermophilic Archaebacterium from Kamchatka continental hot springs. Arch. Microbiol. 154, 556–559 (1990).
200. R. Huber, D. Dyba, H. Huber, S. Burggraf, R. Rachel, Sulfur-inhibited Thermosphaera aggregans sp. nov., a new genus of hyperthermophilic archaea isolated after its prediction from environmentally derived 16S rRNA sequences. Int. J. Syst. Bacteriol. 48 Pt 1, 31–38 (1998).
201. T. Itoh, K. Suzuki, T. Nakase, Vulcanisaeta distributa gen. nov., sp. nov., and Vulcanisaeta souniana sp. nov., novel hyperthermophilic, rod-shaped crenarchaeotes isolated from hot springs in Japan. Int. J. Syst. Evol. Microbiol. 52, 1097–1104 (2002).
202. V. M. Gumerov, A. V. Mardanov, A. V. Beletsky, M. I. Prokofeva, E. A. Bonch-Osmolovskaya, N. V. Ravin, K. G. Skryabin, Complete Genome Sequence of “Vulcanisaeta moutnovskia” Strain 768-28, a Novel Member of the Hyperthermophilic Crenarchaeal Genus Vulcanisaeta. J. Bacteriol. 193, 2355–2356 (2011).
203. K. J. Yim, I.-T. Cha, J.-K. Rhee, H. S. Song, D.-W. Hyun, H.-W. Lee, D. Kim, K.-N. Kim, Y.-D. Nam, M.-J. Seo, J.-W. Bae, S. W. Roh, Vulcanisaeta thermophila sp. nov., a hyperthermophilic and acidophilic crenarchaeon isolated from solfataric soil. Int. J. Syst. Evol. Microbiol. 65, 201–205 (2015).
