# Supplementary material for: Increased fidelity of protein synthesis extends lifespan
Source: Cell Metab. 2021 Nov 2;33(11):2288–2300.e12. doi: 10.1016/j.cmet.2021.08.017 (PMC8570412; doi:10.1016/j.cmet.2021.08.017)
Supplement: Table S2. Summary table of 2,090 worm behavioral features and 177 significant features for RPS23 K60R mutant compared to wild-type N2, related to Figures 2 and S4 [file mmc3.xls]

## Sheet: index
TABLE S2. Summary table of 2090 worm behavioural features and 177 significant features for RPS23 K60R mutat compared to wild-type N2. Related to Figure 2 and Figure S4.
Sheet 1	Summary Table of 2090 features and statistics
Sheet 2	Summary table of 177 significant features from sheet 1 and normalised by size

## Sheet: Sheet 1
feature	mean N2	mean K60R	z-mean N2	z-mean K60R	sample size N2	sample size K60R	ttest_ind p-value	LMM p-value	significance
length w forward 50th bluelight	989.698	930.773	0.510307	-0.536885	101	96	5.12494e-11	7.58005e-17	***
blob perimeter w forward 50th bluelight	3171.18	3035.59	0.49431	-0.520055	101	96	2.49345e-10	9.46331e-16	***
blob area w forward 50th bluelight	460605	436079	0.452396	-0.475958	101	96	2.60974e-08	1.16694e-11	***
blob compactness w forward 50th bluelight	0.57495	0.593653	-0.451134	0.47463	101	96	2.60974e-08	1.28103e-11	***
major axis w forward 50th bluelight	870.036	811.343	0.45524	-0.47895	101	96	2.60974e-08	1.33237e-11	***
blob box length w forward 50th bluelight	1197.68	1139.13	0.426073	-0.448264	101	96	3.88406e-07	1.05487e-09	***
length 50th bluelight	977.3	923.918	0.38568	-0.405768	101	96	1.87698e-05	2.0975e-07	***
area w forward 50th bluelight	79392.4	70802.3	0.396639	-0.417297	101	96	7.324e-06	3.73804e-07	***
major axis 50th bluelight	860.611	806.709	0.376595	-0.396209	101	96	3.94682e-05	1.05621e-06	***
blob solidity w forward 50th bluelight	0.898779	0.905804	-0.362016	0.380871	101	96	0.000102984	6.06702e-06	***
blob compactness 50th bluelight	0.577317	0.597743	-0.369286	0.388519	101	96	6.86276e-05	9.07554e-06	***
d curvature std head w forward abs 50th bluelight	0.00207611	0.00234974	-0.368401	0.387589	101	96	6.86276e-05	9.74905e-06	***
curvature std head w forward abs 50th bluelight	0.00147047	0.0016647	-0.363486	0.382418	101	96	9.78853e-05	1.37271e-05	***
blob compactness w paused 50th bluelight	0.586074	0.603232	-0.34089	0.358645	101	96	0.000543767	3.24889e-05	***
blob hu0 w forward 50th bluelight	0.250658	0.242564	0.342992	-0.360856	101	96	0.000489664	3.68866e-05	***
blob box length w paused 50th bluelight	1160.26	1096.38	0.339102	-0.356764	101	96	0.000555699	5.56449e-05	***
blob perimeter 50th bluelight	3107.9	2985.86	0.332476	-0.349792	101	96	0.000775946	5.81332e-05	***
length w paused 50th bluelight	966.9	910.716	0.33585	-0.353342	101	96	0.000647939	5.81332e-05	***
eigen projection 5 w forward abs 50th bluelight	0.441398	0.514311	-0.323319	0.340159	101	96	0.00138295	9.71604e-05	***
width tail base w forward 50th bluelight	72.8027	67.0508	0.335976	-0.353474	101	96	0.000647939	0.000126124	***
curvature std hips w forward abs 50th bluelight	0.00200471	0.00220288	-0.339759	0.357455	101	96	0.000555699	0.000127492	***
blob hu0 50th bluelight	0.248703	0.240421	0.332364	-0.349675	101	96	0.000775946	0.000154072	***
area 50th bluelight	77476.6	69806.3	0.325369	-0.342315	101	96	0.0012307	0.000191336	***
relative to body speed midbody w forward abs 50th bluelight	14.3428	11.3309	0.326027	-0.343007	101	96	0.00122227	0.000211207	***
blob hu1 w forward 50th bluelight	0.0341781	0.0305134	0.315104	-0.331516	101	96	0.00238806	0.000413942	***
blob perimeter w paused 50th bluelight	3068.01	2944.68	0.305949	-0.321884	101	96	0.00436017	0.000622217	***
curvature std neck w forward abs 50th bluelight	0.00233561	0.00251992	-0.316508	0.332993	101	96	0.00223449	0.000622217	***
major axis w paused 50th bluelight	845.234	794.13	0.308123	-0.324171	101	96	0.00385906	0.000750452	***
curvature std midbody w forward abs 50th bluelight	0.00378123	0.00400835	-0.301469	0.317171	101	96	0.00553018	0.0015973	**
blob compactness w backward 50th bluelight	0.582216	0.600222	-0.300062	0.31569	101	96	0.00582328	0.00167698	**
blob perimeter w backward 50th bluelight	3095.73	2980.5	0.301233	-0.316922	101	96	0.00553018	0.00202133	**
speed neck w forward 50th bluelight	73.9572	61.6733	0.296366	-0.311802	101	96	0.00732891	0.00235249	**
width head base w forward 50th bluelight	73.4416	68.92	0.301497	-0.3172	101	96	0.00553018	0.00281533	**
area w paused 50th bluelight	76153.2	68359.3	0.290634	-0.305771	101	96	0.00999533	0.00308481	**
blob box length 50th bluelight	1169.39	1117.83	0.285757	-0.30064	101	96	0.0127218	0.00340679	**
width midbody w forward 50th bluelight	96.3078	90.5679	0.293008	-0.308269	101	96	0.00898664	0.00431955	**
speed head base w forward 50th bluelight	79.0682	66.4982	0.28741	-0.302379	101	96	0.0120493	0.00435738	**
blob box length w backward 50th bluelight	1159.39	1105.41	0.29095	-0.306104	101	96	0.00999533	0.00435738	**
speed midbody w forward 50th bluelight	67.7539	56.8494	0.285332	-0.300193	101	96	0.0127218	0.00444164	**
blob hu0 w paused 50th bluelight	0.246623	0.238745	0.285163	-0.300015	101	96	0.0127218	0.00452683	**
blob hu1 50th bluelight	0.0329244	0.029343	0.287096	-0.302049	101	96	0.0120493	0.0045542	**
speed w forward 50th bluelight	65.053	54.4692	0.282553	-0.297269	101	96	0.014441	0.00480362	**
eigen projection 6 w forward abs 50th bluelight	0.306868	0.346758	-0.283711	0.298487	101	96	0.013687	0.00767025	**
width tail base 50th bluelight	71.9443	66.7623	0.274807	-0.28912	101	96	0.021942	0.00795913	**
speed head tip w forward 50th bluelight	88.8699	76.0986	0.27779	-0.292259	101	96	0.0191062	0.008022	**
speed tail tip w forward 50th bluelight	70.2793	57.9575	0.272701	-0.286904	101	96	0.0236149	0.00823756	**
length w backward 50th bluelight	942.058	894.514	0.275989	-0.290363	101	96	0.0207696	0.00852548	**
speed hips w forward 50th bluelight	68.8995	57.6088	0.273273	-0.287506	101	96	0.0232292	0.00852548	**
blob area w paused 50th bluelight	438465	416327	0.266544	-0.280426	101	96	0.0300451	0.00888438	**
width head base 50th bluelight	73.1213	68.8309	0.277611	-0.29207	101	96	0.0191062	0.00965304	**
blob hu1 w paused 50th bluelight	0.0322344	0.0284761	0.273626	-0.287877	101	96	0.0231819	0.00994418	**
speed tail base w forward 50th bluelight	69.4922	57.8978	0.267849	-0.281799	101	96	0.0291291	0.0112285	*
blob solidity 50th bluelight	0.900703	0.907373	-0.269229	0.283251	101	96	0.0280833	0.0139017	*
blob area 50th bluelight	445155	424153	0.258453	-0.271914	101	96	0.045478	0.0149792	*
d curvature mean neck w paused abs 50th bluelight	0.00103642	0.0011578	-0.271774	0.285929	101	96	0.0245636	0.0149792	*
d curvature std head abs 50th bluelight	0.00183216	0.00198292	-0.268535	0.282521	101	96	0.028483	0.0164152	*
width tail base w forward 50th prestim	70.2808	64.3873	0.267571	-0.281507	101	96	0.0291291	0.0173827	*
eigen projection 3 w forward abs 50th bluelight	1.49691	1.34674	0.269056	-0.283069	101	96	0.0280833	0.0173956	*
d curvature head w paused abs 50th bluelight	0.00371968	0.00421178	-0.267317	0.281239	101	96	0.0291291	0.0177202	*
blob quirkiness w forward 50th bluelight	0.899256	0.889298	0.262044	-0.275693	101	96	0.0383707	0.0183798	*
major axis w backward 50th bluelight	817.674	773.863	0.258604	-0.272072	101	96	0.045478	0.0197421	*
d curvature mean head w paused abs 50th bluelight	0.00278479	0.00316569	-0.26544	0.279265	101	96	0.0316393	0.0200959	*
d curvature head w forward abs 50th bluelight	0.00657945	0.00711829	-0.261161	0.274763	101	96	0.0398402	0.0204014	*
d relative to hips radial velocity tail tip 50th bluelight	-0.856327	-0.373155	-0.255972	0.269304	101	96	0.051975	0.029794	*
d eigen projection 3 w forward abs 50th bluelight	1.23876	1.0505	0.250461	-0.263506	101	96	0.0677909	0.0318577	*
width head base w paused 50th poststim	68.5492	62.9219	0.252928	-0.266102	101	96	0.0613367	0.0334577	*
width midbody 50th bluelight	95.6143	90.0947	0.249716	-0.262722	101	96	0.0697494	0.0382097	*
d curvature mean hips w paused abs 50th bluelight	0.000767945	0.000863759	-0.251926	0.265047	101	96	0.0640879	0.0398954	*
relative to body angular velocity hips w forward abs 50th bluelight	0.0904683	0.0761878	0.245624	-0.258417	101	96	0.0806473	0.0439918	*
width head base 50th poststim	68.8161	63.4094	0.248368	-0.261303	101	96	0.0733522	0.0446813	*
eigen projection 3 abs 50th bluelight	1.43814	1.28118	0.250638	-0.263692	101	96	0.0677909	0.0474803	*
d eigen projection 5 w forward abs 50th bluelight	0.746927	0.795642	-0.249477	0.262471	101	96	0.0697494	0.0484024	*
eigen projection 3 w forward abs 50th poststim	1.35185	1.12951	0.245545	-0.258334	101	96	0.0806473	0.0563289
angular velocity midbody w forward abs 50th bluelight	0.147603	0.124346	0.242369	-0.254992	101	96	0.0913587	0.0567967
width midbody w forward 50th poststim	90.6126	84.7936	0.246048	-0.258863	101	96	0.0806322	0.0567967
width tail base w paused 50th prestim	69.3106	63.5049	0.246695	-0.259544	101	96	0.0796816	0.0567967
width tail base 50th prestim	69.4242	63.8095	0.246013	-0.258826	101	96	0.0806322	0.0577677
curvature std hips w paused abs 50th bluelight	0.00201406	0.00226617	-0.242238	0.254855	101	96	0.0913587	0.0645168
blob area w backward 50th bluelight	442694	423878	0.242718	-0.25536	101	96	0.0913587	0.0651759
width midbody w paused 50th poststim	88.0666	81.2864	0.24173	-0.25432	101	96	0.092873	0.0651759
d eigen projection 6 w forward abs 50th bluelight	0.609334	0.641348	-0.242437	0.255064	101	96	0.0913587	0.0689498
eigen projection 5 abs 50th bluelight	0.463238	0.521488	-0.229077	0.241008	101	96	0.167825	0.0721341
blob hu0 w backward 50th bluelight	0.243674	0.236453	0.237949	-0.250342	101	96	0.112054	0.072507
width tail base w backward 50th bluelight	71.2283	66.4573	0.237418	-0.249783	101	96	0.11405	0.0791688
width head base w backward 50th poststim	67.4717	62.5123	0.238191	-0.250596	101	96	0.11189	0.0808653
width head base w forward 50th poststim	69.2024	64.3574	0.237181	-0.249534	101	96	0.114212	0.0866963
d curvature std hips w paused abs 50th bluelight	0.0010239	0.00117436	-0.233585	0.245751	101	96	0.136017	0.0866963
width midbody w backward 50th poststim	88.9745	83.2771	0.235172	-0.247421	101	96	0.12613	0.0947792
relative to body angular velocity neck w forward abs 50th bluelight	0.0884157	0.0753044	0.228316	-0.240207	101	96	0.17289	0.104964
width head base w paused 50th bluelight	72.7765	68.6655	0.22947	-0.241422	101	96	0.166152	0.113201
area w backward 50th bluelight	73110.9	66919.9	0.231483	-0.24354	101	96	0.150757	0.116012
blob quirkiness 50th poststim	0.78702	0.659281	0.227538	-0.239388	101	96	0.176373	0.124745
d curvature mean head w forward abs 50th bluelight	0.00544324	0.00587177	-0.226447	0.238241	101	96	0.18491	0.126667
curvature mean tail w forward abs 50th bluelight	0.00317868	0.00346301	-0.225243	0.236974	101	96	0.194994	0.13681
eigen projection 3 w paused abs 50th bluelight	1.40069	1.21598	0.227808	-0.239673	101	96	0.175722	0.138061
blob quirkiness w paused 50th bluelight	0.893636	0.882492	0.224346	-0.23603	101	96	0.202299	0.140754
d curvature hips w paused abs 50th bluelight	0.00195263	0.00219084	-0.223014	0.234629	101	96	0.212074	0.140754
area w paused 50th poststim	58079	48764.8	0.220867	-0.232371	101	96	0.228321	0.144443
area w forward 50th poststim	61698.9	52116.8	0.223591	-0.235236	101	96	0.208303	0.144644
d curvature std neck w paused abs 50th bluelight	0.00122167	0.00132979	-0.222271	0.233847	101	96	0.216516	0.16131
blob quirkiness w paused 50th poststim	0.779629	0.650821	0.222076	-0.233643	101	96	0.216566	0.162047
d eigen projection 2 w forward abs 50th bluelight	0.912377	0.774401	0.219305	-0.230727	101	96	0.242736	0.164286
width tail base w forward 50th poststim	66.1431	60.9203	0.22286	-0.234467	101	96	0.212074	0.164555
eigen projection 6 abs 50th bluelight	0.324972	0.361173	-0.220409	0.231889	101	96	0.231534	0.173753
area 50th poststim	59111.8	49532.1	0.217442	-0.228767	101	96	0.261979	0.173753
blob quirkiness 50th bluelight	0.895926	0.886048	0.217976	-0.229329	101	96	0.257353	0.184564
curvature tail w forward abs 50th bluelight	0.0031236	0.00343882	-0.215261	0.226473	101	96	0.284587	0.198917
relative to body speed midbody abs 50th bluelight	7.66634	5.66067	0.213754	-0.224887	101	96	0.304199	0.202525
major axis w paused 50th poststim	689.488	609.113	0.212257	-0.223312	101	96	0.321991	0.213119
eigen projection 3 abs 50th poststim	1.30098	1.09353	0.215792	-0.227031	101	96	0.279612	0.225255
width tail base w paused 50th bluelight	70.791	66.4188	0.210551	-0.221517	101	96	0.344291	0.233104
speed tail tip 50th bluelight	31.4208	20.0892	0.207934	-0.218764	101	96	0.382889	0.240687
curvature std hips abs 50th bluelight	0.00203451	0.00221857	-0.212469	0.223535	101	96	0.32146	0.241582
blob hu1 w backward 50th bluelight	0.0306289	0.0275679	0.210784	-0.221762	101	96	0.34334	0.242421
d curvature neck w paused abs 50th bluelight	0.0022182	0.00241074	-0.207859	0.218685	101	96	0.382889	0.277166
curvature std midbody w paused abs 50th poststim	0.00439554	0.00494205	-0.207197	0.217988	101	96	0.392107	0.281892
d curvature std tail w paused abs 50th bluelight	0.00116596	0.00130059	-0.208617	0.219483	101	96	0.375334	0.281892
length w paused 50th poststim	790.126	701.214	0.205426	-0.216126	101	96	0.420133	0.298884
eigen projection 7 w forward abs 50th bluelight	0.209423	0.224681	-0.20655	0.217307	101	96	0.401246	0.316919
curvature std tail w forward abs 50th bluelight	0.00115024	0.00125422	-0.203536	0.214137	101	96	0.45256	0.317123
d curvature std neck w forward abs 50th bluelight	0.00184378	0.00196981	-0.203558	0.21416	101	96	0.45256	0.317123
major axis 50th poststim	690.531	611.342	0.201459	-0.211951	101	96	0.495533	0.335577
d relative to tail base radial velocity tail tip 50th bluelight	-0.876051	-0.64437	-0.200869	0.211331	101	96	0.501459	0.358721
blob solidity 50th poststim	0.915609	0.9283	-0.197154	0.207422	101	96	0.573791	0.393233
blob solidity w backward 50th bluelight	0.900911	0.906636	-0.19979	0.210196	101	96	0.523433	0.393233
width midbody w paused 50th bluelight	94.3341	89.3143	0.19777	-0.208071	101	96	0.566361	0.402046
blob hu5 w backward 50th poststim	-1.81017e-06	-8.05517e-07	-0.201079	0.211552	101	96	0.50047	0.417054
d curvature mean tail w paused abs 50th bluelight	0.00160443	0.00178905	-0.199442	0.20983	101	96	0.527892	0.417054
length 50th poststim	792.223	703.979	0.197123	-0.20739	101	96	0.573791	0.417054
speed tail tip norm 50th bluelight	0.0327477	0.0214488	0.195467	-0.205647	101	96	0.611143	0.428691
speed tail base 50th bluelight	30.124	19.9726	0.193999	-0.204103	101	96	0.637075	0.428719
area w backward 50th poststim	58476.8	50962.9	0.196995	-0.207255	101	96	0.573791	0.455039
d angular velocity w paused abs 50th bluelight	0.100347	0.108826	-0.194324	0.204445	101	96	0.634517	0.475478
curvature std midbody abs 50th poststim	0.00441146	0.00491152	-0.193517	0.203596	101	96	0.644041	0.487636
speed hips 50th bluelight	29.6338	19.96	0.190522	-0.200445	101	96	0.711832	0.493254
d curvature tail w paused abs 50th bluelight	0.00273086	0.00303629	-0.195221	0.205389	101	96	0.613463	0.497509
major axis w forward 50th poststim	704.921	630.037	0.193128	-0.203187	101	96	0.646199	0.514103
d relative to body speed midbody abs 50th bluelight	22.7526	18.5333	0.193915	-0.204015	101	96	0.637075	0.514103
d curvature neck w forward abs 50th poststim	0.00589016	0.00759657	-0.193266	0.203332	101	96	0.646199	0.516381
curvature std midbody w backward abs 50th bluelight	0.00395963	0.00418803	-0.192457	0.20248	101	96	0.656854	0.528694
d relative to head base angular velocity head tip w forward abs 50th bluelight	1.82321	1.90901	-0.192778	0.202819	101	96	0.651923	0.568828
curvature std neck abs 50th bluelight	0.00233071	0.00249737	-0.189601	0.199476	101	96	0.727155	0.573769
speed midbody 50th bluelight	28.9319	19.9415	0.186469	-0.19618	101	96	0.80955	0.573769
curvature neck w forward abs 50th bluelight	0.00408997	0.00430394	-0.190262	0.200172	101	96	0.715202	0.600577
speed 50th bluelight	27.8056	19.1525	0.185183	-0.194828	101	96	0.821233	0.600577
blob area w paused 50th poststim	358044	322197	0.185103	-0.194743	101	96	0.821233	0.600577
width tail base w paused 50th poststim	63.7239	58.9132	0.189328	-0.199188	101	96	0.730578	0.611086
relative to hips radial velocity tail tip 50th bluelight	-0.20819	-0.0551746	-0.185421	0.195078	101	96	0.821233	0.611086
blob solidity w forward 50th poststim	0.915888	0.926141	-0.187801	0.197582	101	96	0.771526	0.611481
curvature std tail w paused abs 50th poststim	0.00223543	0.00284716	-0.185935	0.195619	101	96	0.815923	0.611481
motion mode paused duration 50th prestim	2.06735	2.83118	-0.189585	0.199459	101	96	0.727155	0.618473
relative to body angular velocity tail tip w backward abs 50th prestim	0.1102	0.0922709	0.189081	-0.198929	101	96	0.733674	0.629236
blob perimeter w paused 50th poststim	2659.66	2468.92	0.182632	-0.192144	101	96	0.879276	0.643156
d relative to body radial velocity neck 50th bluelight	-0.50868	-0.0892489	-0.18369	0.193257	101	96	0.860801	0.643156
blob box length w paused 50th poststim	955.748	864.968	0.182842	-0.192365	101	96	0.879276	0.653238
speed head base 50th bluelight	34.942	25.0896	0.182668	-0.192182	101	96	0.879276	0.658315
width tail base w backward 50th prestim	69.3661	65.2959	0.186387	-0.196095	101	96	0.80955	0.658315
length w forward 50th poststim	809.094	727.872	0.185055	-0.194694	101	96	0.821233	0.663831
speed neck 50th bluelight	31.3678	22.0383	0.181079	-0.19051	101	96	0.90958	0.677845
blob solidity w paused 50th poststim	0.916456	0.928418	-0.182418	0.191919	101	96	0.882084	0.679048
curvature mean midbody norm abs 50th bluelight	1.70771	1.55773	0.186262	-0.195963	101	96	0.80955	0.679048
relative to head base angular velocity head tip w paused abs 50th bluelight	0.261979	0.279069	-0.18568	0.195351	101	96	0.81976	0.684316
blob hu0 w forward 50th poststim	0.22539	0.214482	0.181476	-0.190928	101	96	0.907669	0.712706
blob hu1 w forward 50th poststim	0.0236695	0.0192265	0.181013	-0.190441	101	96	0.90958	0.714966
width midbody w backward 50th bluelight	94.2706	89.7177	0.184249	-0.193846	101	96	0.845335	0.717396
speed tail base norm 50th bluelight	0.0309353	0.0213906	0.178569	-0.187869	101	96	0.986437	0.733224
d curvature mean midbody w forward abs 50th poststim	0.00150873	0.00184736	-0.182963	0.192493	101	96	0.879276	0.733482
relative to body angular velocity tail tip w forward abs 50th prestim	0.0866332	0.0754174	0.182108	-0.191593	101	96	0.888587	0.767251
angular velocity neck w paused abs 50th poststim	0.0999647	0.118277	-0.177597	0.186847	101	96	1	0.767251
width tail base 50th poststim	63.8622	59.1968	0.181317	-0.19076	101	96	0.908462	0.782772
angular velocity midbody abs 50th bluelight	0.0874887	0.0691934	0.179171	-0.188503	101	96	0.97168	0.794965
blob perimeter 50th poststim	2670.15	2481.83	0.174668	-0.183766	101	96	1	0.811342
blob compactness w paused 50th poststim	0.64137	0.671186	-0.175863	0.185023	101	96	1	0.811342
relative to body speed midbody norm abs 50th bluelight	0.00785224	0.00616419	0.176603	-0.185801	101	96	1	0.811342
relative to hips radial velocity tail tip norm 50th bluelight	-0.000214335	-5.80423e-05	-0.175517	0.184659	101	96	1	0.811342
blob box length 50th poststim	959.484	870.417	0.175664	-0.184814	101	96	1	0.811342
d speed neck 50th bluelight	-0.753136	0.362188	-0.174043	0.183108	101	96	1	0.811342
d curvature midbody w forward abs 50th poststim	0.00550855	0.00695283	-0.179059	0.188385	101	96	0.97168	0.811342
blob compactness 50th poststim	0.640173	0.670125	-0.174844	0.18395	101	96	1	0.811684
d curvature mean midbody norm abs 50th bluelight	0.825592	0.671383	0.176092	-0.185263	101	96	1	0.812858
speed hips norm 50th bluelight	0.0304205	0.0214224	0.173259	-0.182283	101	96	1	0.854437
blob area 50th poststim	359604	325000	0.172892	-0.181897	101	96	1	0.866282
blob hu1 w paused 50th poststim	0.0216199	0.0174292	0.173587	-0.182628	101	96	1	0.873962
speed head tip 50th bluelight	41.6709	31.7557	0.172368	-0.181345	101	96	1	0.886546
d eigen projection 3 abs 50th bluelight	0.719786	0.584815	0.172847	-0.181849	101	96	1	0.896988
blob perimeter w forward 50th poststim	2733.92	2550.44	0.17322	-0.182242	101	96	1	0.923118
d minor axis w paused 50th bluelight	-1.7718	-1.16799	-0.174318	0.183397	101	96	1	0.923118
d relative to body speed midbody w forward abs 50th bluelight	30.7421	26.5328	0.175043	-0.18416	101	96	1	0.933818
width head base w backward 50th bluelight	70.6153	67.5588	0.175133	-0.184255	101	96	1	0.933818
relative to body angular velocity neck abs 50th bluelight	0.0507634	0.0407422	0.172068	-0.181029	101	96	1	0.933818
d curvature hips w paused abs 50th poststim	0.00420231	0.00588175	-0.171281	0.180202	101	96	1	0.93825
speed tail tip w backward 50th poststim	-49.3973	-38.0702	-0.17395	0.18301	101	96	1	0.93825
blob area w forward 50th poststim	374147	339950	0.171753	-0.180699	101	96	1	0.955094
angular velocity neck w forward abs 50th bluelight	0.3154	0.287825	0.171468	-0.180399	101	96	1	0.956259
curvature std hips w paused abs 50th poststim	0.00312937	0.00377727	-0.172911	0.181917	101	96	1	0.956259
blob hu0 w paused 50th poststim	0.221134	0.211006	0.169899	-0.178748	101	96	1	0.956259
angular velocity hips w forward abs 50th bluelight	0.235488	0.210468	0.17162	-0.180559	101	96	1	0.961309
speed midbody norm 50th bluelight	0.0297561	0.0214254	0.168664	-0.177449	101	96	1	0.96136
relative to hips radial velocity tail tip w paused 50th bluelight	-0.53048	-0.12573	-0.170616	0.179502	101	96	1	0.96136
speed tail base w backward 50th poststim	-50.0469	-39.6036	-0.172478	0.181461	101	96	1	0.96136
speed hips w backward 50th poststim	-50.9825	-41.4904	-0.172316	0.181291	101	96	1	0.970309
d curvature midbody abs 50th poststim	0.00481286	0.00642413	-0.170782	0.179676	101	96	1	0.970309
speed norm 50th bluelight	0.0285844	0.0205715	0.16753	-0.176255	101	96	1	0.98864
blob box length w forward 50th poststim	992.053	907.629	0.169513	-0.178342	101	96	1	0.997476
d eigen projection 2 abs 50th bluelight	0.529682	0.425895	0.168911	-0.177708	101	96	1	0.997476
relative to body angular velocity hips w backward abs 50th poststim	0.0817484	0.0707787	0.171844	-0.180794	101	96	1	0.997476
d relative to hips angular velocity tail tip w backward abs 50th bluelight	0.814762	0.8286	-0.0204648	0.0215306	101	96	1	1
d relative to hips angular velocity tail tip w forward abs 50th bluelight	0.6007	0.595368	0.0158303	-0.0166548	101	96	1	1
d relative to hips angular velocity tail tip abs 50th bluelight	0.507365	0.487993	0.0602945	-0.0634348	101	96	1	1
angular velocity neck abs 50th poststim	0.147747	0.160739	-0.0797136	0.0838653	101	96	1	1
angular velocity tail base abs 50th poststim	0.245485	0.258303	-0.0568418	0.0598023	101	96	1	1
angular velocity midbody w paused abs 50th poststim	0.0486087	0.0545558	-0.109687	0.1154	101	96	1	1
d relative to hips angular velocity tail tip w paused abs 50th bluelight	0.392349	0.412571	-0.0706056	0.0742829	101	96	1	1
angular velocity neck w backward abs 50th poststim	0.262214	0.236619	0.129344	-0.136081	101	96	1	1
angular velocity neck w forward abs 50th poststim	0.255803	0.262132	-0.0338389	0.0356013	101	96	1	1
angular velocity tail base w paused abs 50th poststim	0.198975	0.213635	-0.0735015	0.0773297	101	96	1	1
angular velocity tail base w forward abs 50th poststim	0.343879	0.338582	0.0182794	-0.0192315	101	96	1	1
d relative to hips radial velocity tail tip w backward 50th bluelight	-0.761325	1.08904	-0.078083	0.0821498	101	96	1	1
angular velocity tail tip abs 50th poststim	0.460346	0.492131	-0.0629894	0.0662701	101	96	1	1
d relative to hips radial velocity tail tip w forward 50th bluelight	-0.514033	-0.0917684	-0.0480321	0.0505337	101	96	1	1
angular velocity tail tip w backward abs 50th poststim	0.638236	0.647323	-0.0163983	0.0172523	101	96	1	1
d relative to hips radial velocity tail tip w paused 50th bluelight	0.158356	-0.579351	0.0592346	-0.0623198	101	96	1	1
d relative to neck angular velocity head tip abs 50th bluelight	0.780907	0.754114	0.060412	-0.0635585	101	96	1	1
d relative to neck angular velocity head tip w backward abs 50th bluelight	1.02946	1.04122	-0.0193227	0.0203291	101	96	1	1
angular velocity tail tip w forward abs 50th poststim	0.550453	0.566264	-0.0333414	0.0350779	101	96	1	1
d relative to neck angular velocity head tip w forward abs 50th bluelight	1.04073	1.04437	-0.00907877	0.00955162	101	96	1	1
angular velocity tail tip w paused abs 50th poststim	0.406303	0.459805	-0.096827	0.10187	101	96	1	1
angular velocity w backward abs 50th poststim	0.0715881	0.0683648	0.0625881	-0.0658479	101	96	1	1
angular velocity tail base w backward abs 50th poststim	0.384917	0.391588	-0.0226993	0.0238815	101	96	1	1
angular velocity midbody w forward abs 50th poststim	0.132063	0.125046	0.0691357	-0.0727365	101	96	1	1
angular velocity hips w forward abs 50th poststim	0.204828	0.21817	-0.058792	0.061854	101	96	1	1
angular velocity midbody abs 50th poststim	0.0730994	0.0772943	-0.049476	0.0520528	101	96	1	1
d relative to head base angular velocity head tip abs 50th bluelight	1.5502	1.55194	-0.00355948	0.00374487	101	96	1	1
d relative to body speed midbody w paused abs 50th bluelight	14.5951	13.5024	0.129203	-0.135933	101	96	1	1
width tail base norm 50th bluelight	0.0740686	0.072826	0.0659907	-0.0694277	101	96	1	1
width midbody norm 50th bluelight	0.0984037	0.0977844	0.0279146	-0.0293685	101	96	1	1
d relative to head base angular velocity head tip w paused abs 50th bluelight	1.33013	1.35774	-0.0470405	0.0494906	101	96	1	1
d relative to head base radial velocity head tip 50th bluelight	-1.87385	-1.65297	-0.124466	0.130948	101	96	1	1
d relative to body speed midbody w backward abs 50th bluelight	42.4258	38.8495	0.0806479	-0.0848483	101	96	1	1
d relative to body radial velocity tail tip w paused 50th bluelight	0.292709	-0.725319	0.0544431	-0.0572787	101	96	1	1
d relative to head base radial velocity head tip w backward 50th bluelight	-2.02239	-0.801574	-0.0934206	0.0982862	101	96	1	1
angular velocity abs 50th poststim	0.0387371	0.0420962	-0.0753064	0.0792287	101	96	1	1
angular velocity head base abs 50th poststim	0.322686	0.336111	-0.0491472	0.051707	101	96	1	1
angular velocity w forward abs 50th poststim	0.0644732	0.0727186	-0.134676	0.14169	101	96	1	1
angular velocity head base w backward abs 50th poststim	0.421024	0.415014	0.0229625	-0.0241585	101	96	1	1
angular velocity head base w forward abs 50th poststim	0.463682	0.459908	0.0141526	-0.0148897	101	96	1	1
angular velocity midbody w backward abs 50th poststim	0.150133	0.138151	0.0880658	-0.0926526	101	96	1	1
angular velocity head base w paused abs 50th poststim	0.256338	0.284218	-0.101236	0.106509	101	96	1	1
angular velocity head tip abs 50th poststim	0.654486	0.719654	-0.12182	0.128164	101	96	1	1
d relative to head base radial velocity head tip w forward 50th bluelight	-1.47315	-1.22022	-0.038193	0.0401822	101	96	1	1
angular velocity head tip w backward abs 50th poststim	0.838636	0.769366	0.0763576	-0.0803345	101	96	1	1
turn intra duration 50th bluelight	137.106	181.177	-0.161988	0.170425	101	96	1	1
angular velocity head tip w forward abs 50th poststim	0.82689	0.901209	-0.121016	0.127319	101	96	1	1
turn inter duration 50th bluelight	1.06335	1.11364	-0.00933788	0.00982423	101	96	1	1
angular velocity head tip w paused abs 50th poststim	0.572338	0.65092	-0.134875	0.141899	101	96	1	1
angular velocity hips w backward abs 50th poststim	0.254094	0.232381	0.116768	-0.12285	101	96	1	1
d relative to body radial velocity tail tip w forward 50th bluelight	0.183705	0.0537329	0.00848013	-0.0089218	101	96	1	1
speed w paused 50th bluelight	6.13204	5.83419	0.0505958	-0.053231	101	96	1	1
d relative to head base angular velocity head tip w backward abs 50th bluelight	1.80809	1.80501	0.00341121	-0.00358887	101	96	1	1
d relative to body radial velocity tail tip w backward 50th bluelight	-0.936971	4.75052	-0.102234	0.107559	101	96	1	1
angular velocity hips w paused abs 50th poststim	0.0901283	0.103638	-0.118918	0.125112	101	96	1	1
d relative to head base radial velocity head tip w paused 50th bluelight	-1.63887	-1.79388	0.0376967	-0.0396601	101	96	1	1
width head base norm 50th bluelight	0.0756651	0.0750212	0.0277249	-0.0291689	101	96	1	1
angular velocity w paused abs 50th poststim	0.0293415	0.0323096	-0.0696719	0.0733007	101	96	1	1
blob box width 50th poststim	497.775	489.431	0.0874522	-0.092007	101	96	1	1
area norm 50th poststim	0.0981748	0.10474	-0.115036	0.121027	101	96	1	1
curvature mean midbody w forward abs 50th poststim	0.00236349	0.00259638	-0.0900676	0.0947587	101	96	1	1
curvature mean midbody w backward abs 50th poststim	0.00237541	0.0025327	-0.0769632	0.0809717	101	96	1	1
curvature mean midbody norm abs 50th poststim	1.75457	1.66425	0.074217	-0.0780825	101	96	1	1
curvature mean midbody abs 50th poststim	0.00244548	0.0026894	-0.0863904	0.0908899	101	96	1	1
curvature mean hips w paused abs 50th poststim	0.00392256	0.00419194	-0.0782759	0.0823527	101	96	1	1
curvature mean hips w forward abs 50th poststim	0.00366718	0.00387623	-0.067529	0.0710461	101	96	1	1
curvature mean hips w backward abs 50th poststim	0.00402045	0.00407728	-0.0185727	0.01954	101	96	1	1
curvature mean hips norm abs 50th poststim	2.9281	2.73513	0.101139	-0.106407	101	96	1	1
curvature mean midbody w paused abs 50th poststim	0.00243783	0.00261348	-0.0615126	0.0647164	101	96	1	1
curvature mean hips abs 50th poststim	0.003929	0.00413739	-0.0624115	0.0656621	101	96	1	1
curvature mean head w backward abs 50th poststim	0.0048803	0.00494844	-0.0137798	0.0144975	101	96	1	1
curvature mean head norm abs 50th poststim	3.85027	3.48728	0.158189	-0.166428	101	96	1	1
curvature mean head abs 50th poststim	0.00537029	0.00549231	-0.020511	0.0215793	101	96	1	1
curvature hips w paused abs 50th poststim	0.00466857	0.0050194	-0.0808041	0.0850126	101	96	1	1
curvature hips w forward abs 50th poststim	0.00439074	0.00487141	-0.133072	0.140003	101	96	1	1
curvature hips w backward abs 50th poststim	0.00443046	0.0049946	-0.159274	0.16757	101	96	1	1
curvature hips norm abs 50th poststim	3.423	3.23266	0.0997443	-0.104939	101	96	1	1
curvature hips abs 50th poststim	0.00467152	0.00495479	-0.0703384	0.0740019	101	96	1	1
curvature mean head w forward abs 50th poststim	0.00588726	0.00586127	0.00575203	-0.00605161	101	96	1	1
curvature head w paused abs 50th poststim	0.00553072	0.00574682	-0.0268623	0.0282614	101	96	1	1
curvature mean neck abs 50th poststim	0.00374599	0.00406983	-0.117638	0.123765	101	96	1	1
curvature mean neck w backward abs 50th poststim	0.00372545	0.00386948	-0.0519195	0.0546236	101	96	1	1
curvature neck w forward abs 50th poststim	0.00447938	0.0049623	-0.138822	0.146052	101	96	1	1
curvature neck w backward abs 50th poststim	0.00428042	0.00452381	-0.0830127	0.0873363	101	96	1	1
curvature neck norm abs 50th poststim	3.37153	3.10836	0.122735	-0.129127	101	96	1	1
curvature neck abs 50th poststim	0.00443038	0.0046052	-0.0534562	0.0562404	101	96	1	1
curvature midbody w paused abs 50th poststim	0.00441078	0.00478139	-0.0969068	0.101954	101	96	1	1
d relative to body radial velocity head tip w paused 50th bluelight	-0.715951	-2.25682	0.0490928	-0.0516497	101	96	1	1
curvature midbody w forward abs 50th poststim	0.00435686	0.00464765	-0.0800321	0.0842004	101	96	1	1
curvature midbody w backward abs 50th poststim	0.00447013	0.00468463	-0.0798371	0.0839952	101	96	1	1
curvature mean neck norm abs 50th poststim	2.92259	2.75627	0.082242	-0.0865255	101	96	1	1
curvature midbody norm abs 50th poststim	3.32534	3.22535	0.0472745	-0.0497367	101	96	1	1
curvature midbody abs 50th poststim	0.00437595	0.00487432	-0.132316	0.139208	101	96	1	1
curvature mean tail w paused abs 50th poststim	0.00435327	0.00461618	-0.0539785	0.0567898	101	96	1	1
curvature mean tail w forward abs 50th poststim	0.00442109	0.00492329	-0.0817952	0.0860553	101	96	1	1
curvature mean tail w backward abs 50th poststim	0.00474787	0.0052263	-0.100601	0.10584	101	96	1	1
curvature mean tail norm abs 50th poststim	3.17167	3.01886	0.0802916	-0.0844734	101	96	1	1
curvature mean tail abs 50th poststim	0.00440315	0.00481363	-0.0799379	0.0841013	101	96	1	1
curvature mean neck w paused abs 50th poststim	0.00367252	0.00406112	-0.123969	0.130426	101	96	1	1
curvature mean neck w forward abs 50th poststim	0.00410041	0.00425497	-0.0527896	0.055539	101	96	1	1
d relative to body radial velocity hips 50th bluelight	-0.406813	-0.0701184	-0.149942	0.157752	101	96	1	1
curvature head w forward abs 50th poststim	0.0061724	0.00623662	-0.0137424	0.0144581	101	96	1	1
curvature head w backward abs 50th poststim	0.00525951	0.00528874	-0.00503075	0.00529277	101	96	1	1
curvature head norm abs 50th poststim	4.08618	3.74763	0.142477	-0.149898	101	96	1	1
blob hu2 w forward 50th poststim	0.000290296	0.000265282	0.0627687	-0.0660379	101	96	1	1
blob hu2 w backward 50th poststim	0.000351729	0.000305439	0.0823618	-0.0866515	101	96	1	1
blob hu2 50th poststim	0.000349531	0.000285035	0.11008	-0.115813	101	96	1	1
blob hu1 w backward 50th poststim	0.0220296	0.0187289	0.149837	-0.157641	101	96	1	1
blob hu1 50th poststim	0.021889	0.0178061	0.165186	-0.17379	101	96	1	1
blob hu0 w backward 50th poststim	0.222402	0.214012	0.154619	-0.162672	101	96	1	1
blob hu0 50th poststim	0.221555	0.211598	0.162208	-0.170657	101	96	1	1
blob compactness w forward 50th poststim	0.635316	0.662817	-0.168309	0.177075	101	96	1	1
blob hu2 w paused 50th poststim	0.000379986	0.000305367	0.114544	-0.12051	101	96	1	1
blob compactness w backward 50th poststim	0.635588	0.657434	-0.14245	0.14987	101	96	1	1
blob box width w forward 50th poststim	499.53	489.672	0.121678	-0.128015	101	96	1	1
blob box width w backward 50th poststim	502.007	495.603	0.069505	-0.073125	101	96	1	1
d relative to neck radial velocity head tip 50th bluelight	-3.98126	-3.51733	-0.0845964	0.0890024	101	96	1	1
blob box length w backward 50th poststim	974.744	911.407	0.139826	-0.147108	101	96	1	1
blob area w backward 50th poststim	366738	341812	0.137476	-0.144637	101	96	1	1
d relative to body radial velocity neck w backward 50th bluelight	-2.04679	1.19947	-0.113842	0.119771	101	96	1	1
d relative to body radial velocity neck w forward 50th bluelight	-0.188837	0.0970808	-0.0383981	0.040398	101	96	1	1
d relative to body radial velocity neck w paused 50th bluelight	-0.275369	0.0116039	-0.0788197	0.0829249	101	96	1	1
blob box width w paused 50th poststim	497.77	490.595	0.0741679	-0.0780308	101	96	1	1
blob hu3 50th poststim	3.7154e-05	2.78077e-05	0.131088	-0.137916	101	96	1	1
blob hu3 w backward 50th poststim	3.49524e-05	2.96424e-05	0.0896333	-0.0943017	101	96	1	1
blob hu3 w forward 50th poststim	2.94154e-05	2.68589e-05	0.0576804	-0.0606846	101	96	1	1
curvature head abs 50th poststim	0.00573818	0.00598143	-0.0362792	0.0381688	101	96	1	1
blob solidity w backward 50th poststim	0.915583	0.923446	-0.142918	0.150362	101	96	1	1
d relative to body radial velocity hips w backward 50th bluelight	-1.88844	1.33017	-0.0896392	0.0943079	101	96	1	1
blob quirkiness w forward 50th poststim	0.784309	0.725875	0.116309	-0.122367	101	96	1	1
blob quirkiness w backward 50th poststim	0.781294	0.718839	0.12434	-0.130816	101	96	1	1
d relative to body radial velocity hips w forward 50th bluelight	-0.0838343	0.152684	-0.0331597	0.0348868	101	96	1	1
blob perimeter w backward 50th poststim	2706.62	2569.25	0.139775	-0.147055	101	96	1	1
blob hu6 w paused 50th poststim	-9.79167e-10	6.16586e-10	-0.0872379	0.0917815	101	96	1	1
blob hu6 w forward 50th poststim	-2.99864e-10	2.02333e-10	-0.0987404	0.103883	101	96	1	1
blob hu6 w backward 50th poststim	-4.01659e-10	1.8666e-09	-0.104062	0.109482	101	96	1	1
blob hu6 50th poststim	8.9802e-10	3.03696e-10	0.0339509	-0.0357192	101	96	1	1
blob hu5 w paused 50th poststim	-1.14379e-06	-9.94159e-07	-0.0167843	0.0176585	101	96	1	1
blob hu5 w forward 50th poststim	-8.89716e-07	-6.47195e-07	-0.0829087	0.0872269	101	96	1	1
d relative to body radial velocity hips w paused 50th bluelight	-0.193059	-0.213693	0.00531146	-0.0055881	101	96	1	1
blob hu5 50th poststim	-1.06626e-06	-8.37106e-07	-0.0392245	0.0412674	101	96	1	1
blob hu4 w paused 50th poststim	-3.42683e-10	-4.80427e-10	0.00616533	-0.00648644	101	96	1	1
blob hu4 w forward 50th poststim	-7.61301e-10	-3.08518e-10	-0.0899204	0.0946037	101	96	1	1
blob hu4 w backward 50th poststim	-1.60167e-09	-1.13416e-10	-0.167203	0.175911	101	96	1	1
blob hu4 50th poststim	-3.76729e-10	-8.12447e-11	-0.0261903	0.0275544	101	96	1	1
d relative to body radial velocity tail tip 50th bluelight	-0.816356	-0.472941	-0.0827901	0.0871021	101	96	1	1
speed w backward 50th bluelight	-65.8311	-59.225	-0.149427	0.15721	101	96	1	1
eigen projection 4 w forward abs 50th bluelight	1.01636	1.08246	-0.163287	0.171791	101	96	1	1
d relative to neck radial velocity head tip w backward 50th bluelight	-4.54678	-1.95039	-0.0986104	0.103746	101	96	1	1
relative to body angular velocity tail tip w backward abs 50th bluelight	0.0885116	0.0896795	-0.0126136	0.0132705	101	96	1	1
relative to body angular velocity tail tip abs 50th bluelight	0.0471531	0.0451436	0.0586863	-0.0617429	101	96	1	1
relative to body angular velocity neck w paused abs 50th bluelight	0.0234308	0.023189	0.0260432	-0.0273996	101	96	1	1
d width midbody norm 50th bluelight	3.37907e-05	-4.94311e-06	0.115519	-0.121535	101	96	1	1
relative to body angular velocity neck w backward abs 50th bluelight	0.0987671	0.0950696	0.036044	-0.0379213	101	96	1	1
relative to body angular velocity hips w paused abs 50th bluelight	0.0235946	0.0233438	0.0277065	-0.0291496	101	96	1	1
d width midbody w backward 50th bluelight	-0.0819722	0.297171	-0.105756	0.111264	101	96	1	1
relative to body angular velocity hips w backward abs 50th bluelight	0.0986115	0.090095	0.10087	-0.106124	101	96	1	1
relative to body angular velocity hips abs 50th bluelight	0.0512963	0.0413746	0.166018	-0.174664	101	96	1	1
relative to body angular velocity head tip w forward abs 50th bluelight	0.12117	0.121498	-0.00637117	0.00670301	101	96	1	1
relative to body angular velocity head tip w backward abs 50th bluelight	0.108134	0.116183	-0.0646652	0.0680331	101	96	1	1
relative to body angular velocity head tip abs 50th bluelight	0.0741884	0.0701349	0.0712323	-0.0749423	101	96	1	1
quirkiness w paused 50th bluelight	0.986008	0.984901	0.0648053	-0.0681806	101	96	1	1
d width midbody w forward 50th bluelight	0.18307	-0.0253278	0.120383	-0.126653	101	96	1	1
quirkiness w forward 50th bluelight	0.98738	0.986045	0.105678	-0.111182	101	96	1	1
quirkiness w backward 50th bluelight	0.986015	0.983753	0.140492	-0.14781	101	96	1	1
quirkiness 50th bluelight	0.987616	0.985832	0.138	-0.145187	101	96	1	1
path transit time tail norm 50th bluelight	2.74666	1.33111	0.100435	-0.105666	101	96	1	1
path transit time tail 50th bluelight	2.86284	1.40795	0.103104	-0.108474	101	96	1	1
relative to body angular velocity tail tip w forward abs 50th bluelight	0.0680919	0.0724012	-0.100057	0.105269	101	96	1	1
relative to body angular velocity tail tip w paused abs 50th bluelight	0.0291725	0.0306716	-0.115233	0.121235	101	96	1	1
relative to body radial velocity head tip 50th bluelight	0.693181	0.839404	-0.0643395	0.0676905	101	96	1	1
relative to body radial velocity head tip norm 50th bluelight	0.000699183	0.00088419	-0.0771565	0.0811751	101	96	1	1
relative to body radial velocity tail tip w paused 50th bluelight	-0.629345	0.00884385	-0.148691	0.156435	101	96	1	1
d width head base w paused 50th bluelight	0.808726	0.334599	0.0879344	-0.0925144	101	96	1	1
relative to body radial velocity tail tip w forward 50th bluelight	1.00322	1.83759	-0.115893	0.121929	101	96	1	1
relative to body radial velocity tail tip w backward 50th bluelight	-7.24971	-6.4689	-0.0326209	0.0343199	101	96	1	1
relative to body radial velocity tail tip norm 50th bluelight	-0.000269662	-1.14235e-05	-0.131485	0.138333	101	96	1	1
relative to body radial velocity tail tip 50th bluelight	-0.261847	-0.0121639	-0.135223	0.142266	101	96	1	1
d width midbody 50th bluelight	0.034778	-0.00409287	0.121986	-0.12834	101	96	1	1
relative to body radial velocity neck w paused 50th bluelight	-0.13915	0.0761485	-0.12642	0.133004	101	96	1	1
relative to body radial velocity neck w forward 50th bluelight	0.107048	0.162758	-0.019034	0.0200254	101	96	1	1
path transit time midbody norm 50th bluelight	2.53011	1.37834	0.130535	-0.137333	101	96	1	1
relative to body radial velocity neck w backward 50th bluelight	-2.65016	-2.64069	-0.000776372	0.000816808	101	96	1	1
relative to body radial velocity neck 50th bluelight	-0.149941	-0.0632609	-0.0889478	0.0935804	101	96	1	1
relative to body radial velocity hips w paused 50th bluelight	-0.287537	0.00977655	-0.145182	0.152744	101	96	1	1
relative to body radial velocity hips w forward 50th bluelight	0.149659	0.431507	-0.0883369	0.0929378	101	96	1	1
relative to body radial velocity hips w backward 50th bluelight	-3.28944	-2.97936	-0.0259023	0.0272514	101	96	1	1
relative to body radial velocity hips norm 50th bluelight	-0.000220234	-8.8908e-05	-0.12544	0.131973	101	96	1	1
relative to body radial velocity hips 50th bluelight	-0.214876	-0.0816083	-0.136878	0.144007	101	96	1	1
relative to body radial velocity head tip w paused 50th bluelight	1.5344	1.57725	-0.0108406	0.0114052	101	96	1	1
relative to body radial velocity head tip w forward 50th bluelight	0.0409575	0.0348734	0.000847796	-0.000891952	101	96	1	1
relative to body radial velocity head tip w backward 50th bluelight	-5.27838	-4.49744	-0.0337425	0.0354999	101	96	1	1
relative to body radial velocity neck norm 50th bluelight	-0.000154742	-7.00736e-05	-0.0805666	0.0847628	101	96	1	1
d width head base w forward 50th bluelight	-0.135542	-0.374948	0.0802802	-0.0844614	101	96	1	1
path transit time midbody 50th bluelight	2.66163	1.36752	0.101097	-0.106362	101	96	1	1
path transit time head 50th bluelight	1.43475	1.14349	0.0960136	-0.101014	101	96	1	1
eigen projection 1 abs 50th bluelight	1.31671	1.44169	-0.171172	0.180087	101	96	1	1
length norm 50th bluelight	1	1	0.00414122	-0.00435691	101	96	1	1
eigen projection 1 w backward abs 50th bluelight	1.29974	1.44941	-0.170585	0.179469	101	96	1	1
eigen projection 1 w forward abs 50th bluelight	1.31915	1.41511	-0.130233	0.137016	101	96	1	1
eigen projection 7 w paused abs 50th bluelight	0.244167	0.242086	0.0120513	-0.012679	101	96	1	1
eigen projection 1 w paused abs 50th bluelight	1.38996	1.53429	-0.142686	0.150118	101	96	1	1
eigen projection 2 abs 50th bluelight	1.15003	1.14097	0.0136937	-0.0144069	101	96	1	1
eigen projection 2 w backward abs 50th bluelight	1.30245	1.31025	-0.00817029	0.00859583	101	96	1	1
eigen projection 7 w backward abs 50th bluelight	0.226304	0.219307	0.0538376	-0.0566416	101	96	1	1
eigen projection 7 abs 50th bluelight	0.23039	0.229765	0.00392476	-0.00412917	101	96	1	1
eigen projection 2 w forward abs 50th bluelight	1.20093	1.15753	0.0726863	-0.076472	101	96	1	1
eigen projection 2 w paused abs 50th bluelight	1.12364	1.14047	-0.0200695	0.0211148	101	96	1	1
eigen projection 6 w paused abs 50th bluelight	0.351761	0.382782	-0.156224	0.16436	101	96	1	1
eigen projection 3 w backward abs 50th bluelight	1.52882	1.45938	0.0902069	-0.0949052	101	96	1	1
eigen projection 6 w backward abs 50th bluelight	0.316424	0.338044	-0.101492	0.106778	101	96	1	1
eigen projection 4 abs 50th bluelight	0.943548	1.00853	-0.170999	0.179905	101	96	1	1
eigen projection 5 w paused abs 50th bluelight	0.508673	0.548303	-0.112662	0.118529	101	96	1	1
eigen projection 4 w backward abs 50th bluelight	0.861985	0.935161	-0.117701	0.123831	101	96	1	1
eigen projection 5 w backward abs 50th bluelight	0.428485	0.45968	-0.0963001	0.101316	101	96	1	1
d width tail base w paused 50th bluelight	-0.344973	-0.128998	-0.125099	0.131614	101	96	1	1
d width tail base w forward 50th bluelight	0.289713	0.235769	0.0319212	-0.0335838	101	96	1	1
major axis norm 50th bluelight	0.881976	0.874059	0.135039	-0.142072	101	96	1	1
d width tail base w backward 50th bluelight	-0.675951	-0.460131	-0.0420812	0.0442729	101	96	1	1
path transit time body norm 50th bluelight	2.20519	1.55231	0.103209	-0.108585	101	96	1	1
path density tail norm 50th bluelight	0.0434493	0.0257397	0.0801574	-0.0843322	101	96	1	1
path density tail 50th bluelight	0.043718	0.0309863	0.0553086	-0.0581892	101	96	1	1
path density midbody norm 50th bluelight	0.0418782	0.0262133	0.0825214	-0.0868194	101	96	1	1
path density midbody 50th bluelight	0.0427847	0.0294523	0.0614482	-0.0646486	101	96	1	1
path density head norm 50th bluelight	0.0317775	0.0193363	0.0743352	-0.0782068	101	96	1	1
path density head 50th bluelight	0.0325983	0.0204327	0.0727496	-0.0765387	101	96	1	1
path density body norm 50th bluelight	0.0423142	0.0283682	0.0733146	-0.0771331	101	96	1	1
path density body 50th bluelight	0.0479469	0.0328509	0.0661424	-0.0695873	101	96	1	1
path transit time head norm 50th bluelight	1.17354	1.00285	0.127796	-0.134452	101	96	1	1
motion mode paused duration 50th bluelight	1.82153	1.91476	-0.0570186	0.0599883	101	96	1	1
d width tail base 50th bluelight	-0.118772	-0.0627242	-0.0846427	0.0890511	101	96	1	1
motion mode forward duration 50th bluelight	1.93993	1.83424	0.0550414	-0.0579081	101	96	1	1
motion mode backward duration 50th bluelight	1.46235	1.43978	0.025228	-0.026542	101	96	1	1
minor axis w paused 50th bluelight	134.382	130.841	0.0641119	-0.0674511	101	96	1	1
minor axis w forward 50th bluelight	135.283	129.045	0.15515	-0.163231	101	96	1	1
minor axis w backward 50th bluelight	132.188	131.22	0.0202442	-0.0212986	101	96	1	1
minor axis norm 50th bluelight	0.135769	0.141014	-0.117846	0.123984	101	96	1	1
minor axis 50th bluelight	132.458	129.266	0.0743074	-0.0781776	101	96	1	1
d width tail base norm 50th bluelight	-0.000125864	-6.95086e-05	-0.0772387	0.0812615	101	96	1	1
d width midbody w paused 50th bluelight	-0.036387	-0.0486578	0.0248753	-0.0261709	101	96	1	1
speed tail tip w paused 50th bluelight	5.62914	4.08175	0.130787	-0.137599	101	96	1	1
relative to body speed midbody w backward abs 50th bluelight	14.9266	13.1918	0.124241	-0.130712	101	96	1	1
d width head base norm 50th bluelight	0.000340833	0.000298426	0.0542106	-0.0570341	101	96	1	1
d speed head tip w paused 50th bluelight	-3.04303	-3.75791	0.0592666	-0.0623534	101	96	1	1
d speed hips 50th bluelight	-0.543117	-0.299254	-0.0617633	0.0649801	101	96	1	1
d speed hips w backward 50th bluelight	13.4746	14.1285	-0.0136571	0.0143684	101	96	1	1
d speed hips w forward 50th bluelight	-2.72861	-1.59206	-0.121248	0.127563	101	96	1	1
d speed hips w paused 50th bluelight	-0.87379	-1.29702	0.0490455	-0.0516	101	96	1	1
d speed midbody 50th bluelight	-0.290219	0.18044	-0.0924901	0.0973073	101	96	1	1
speed hips w paused 50th bluelight	6.4634	5.88828	0.101164	-0.106433	101	96	1	1
d speed midbody w backward 50th bluelight	17.2268	16.239	0.0203489	-0.0214087	101	96	1	1
d speed midbody w forward 50th bluelight	-2.15392	-1.50261	-0.052457	0.0551891	101	96	1	1
d speed midbody w paused 50th bluelight	-0.790993	-1.16329	0.0329966	-0.0347151	101	96	1	1
d speed neck w backward 50th bluelight	17.3326	21.0861	-0.0584958	0.0615424	101	96	1	1
d speed neck w forward 50th bluelight	-2.51625	-0.862726	-0.116913	0.123002	101	96	1	1
speed hips w backward 50th bluelight	-68.5961	-61.6744	-0.128148	0.134823	101	96	1	1
d speed neck w paused 50th bluelight	-2.09716	-0.937821	-0.0664877	0.0699506	101	96	1	1
speed head tip w paused 50th bluelight	12.0722	12.5813	-0.0302251	0.0317994	101	96	1	1
d speed tail base 50th bluelight	-0.594026	-0.364377	-0.0597972	0.0629117	101	96	1	1
speed head tip w backward 50th bluelight	-84.4852	-77.1676	-0.120891	0.127188	101	96	1	1
speed head tip norm 50th bluelight	0.0427001	0.0339875	0.149037	-0.1568	101	96	1	1
speed head base w paused 50th bluelight	8.88974	8.91784	-0.0022439	0.00236076	101	96	1	1
speed midbody w backward 50th bluelight	-69.5265	-62.3976	-0.148344	0.156071	101	96	1	1
d speed head tip w forward 50th bluelight	-4.79568	-2.75901	-0.12995	0.136718	101	96	1	1
speed midbody w paused 50th bluelight	6.46109	6.08888	0.0620343	-0.0652653	101	96	1	1
speed neck norm 50th bluelight	0.0321124	0.0236841	0.160933	-0.169315	101	96	1	1
d relative to neck radial velocity head tip w forward 50th bluelight	-4.29086	-3.05579	-0.102609	0.107953	101	96	1	1
d relative to neck radial velocity head tip w paused 50th bluelight	-1.79414	-3.10073	0.0564608	-0.0594014	101	96	1	1
d relative to tail base angular velocity tail tip abs 50th bluelight	1.10115	1.08337	0.0436786	-0.0459535	101	96	1	1
d relative to tail base angular velocity tail tip w backward abs 50th bluelight	1.47344	1.4084	0.0680657	-0.0716108	101	96	1	1
d relative to tail base angular velocity tail tip w forward abs 50th bluelight	1.24061	1.25291	-0.0294357	0.0309688	101	96	1	1
d relative to tail base angular velocity tail tip w paused abs 50th bluelight	0.935966	0.987377	-0.0853191	0.0897628	101	96	1	1
eigen projection 4 w paused abs 50th bluelight	0.91177	0.987436	-0.148769	0.156518	101	96	1	1
d relative to tail base radial velocity tail tip w backward 50th bluelight	-0.879229	0.762375	-0.148456	0.156188	101	96	1	1
d relative to tail base radial velocity tail tip w forward 50th bluelight	-0.933227	-0.481358	-0.125759	0.132309	101	96	1	1
d speed tail base w backward 50th bluelight	11.9535	12.028	-0.00157256	0.00165446	101	96	1	1
d relative to tail base radial velocity tail tip w paused 50th bluelight	-0.358866	-0.630324	0.0514832	-0.0541646	101	96	1	1
speed tail tip w backward 50th bluelight	-68.7278	-60.0108	-0.14093	0.14827	101	96	1	1
d speed head base 50th bluelight	-0.933681	0.0328751	-0.128778	0.135485	101	96	1	1
d speed head base w backward 50th bluelight	16.8853	20.7898	-0.0646927	0.0680621	101	96	1	1
speed tail base w paused 50th bluelight	6.25327	5.41659	0.131274	-0.138111	101	96	1	1
d speed head base w paused 50th bluelight	-0.893687	-1.02861	0.0150637	-0.0158482	101	96	1	1
speed tail base w backward 50th bluelight	-68.1735	-60.5287	-0.133175	0.140111	101	96	1	1
d speed head tip 50th bluelight	-2.66578	-2.14448	-0.0593517	0.0624429	101	96	1	1
d speed head tip w backward 50th bluelight	14.5604	14.3914	0.00303202	-0.00318993	101	96	1	1
speed neck w backward 50th bluelight	-76.1355	-68.675	-0.143747	0.151234	101	96	1	1
d speed 50th bluelight	-0.398031	0.0713173	-0.0990888	0.10425	101	96	1	1
d width head base w backward 50th bluelight	0.323181	1.0716	-0.137222	0.144369	101	96	1	1
speed head base w backward 50th bluelight	-78.8022	-71.3832	-0.132245	0.139132	101	96	1	1
d speed tail base w forward 50th bluelight	-3.10714	-1.75327	-0.139602	0.146873	101	96	1	1
relative to hips angular velocity tail tip w backward abs 50th bluelight	0.261148	0.255879	0.0233846	-0.0246025	101	96	1	1
relative to hips angular velocity tail tip abs 50th bluelight	0.149368	0.131986	0.115084	-0.121078	101	96	1	1
d speed tail tip 50th bluelight	0.00385295	0.110745	-0.0293752	0.0309051	101	96	1	1
relative to head base radial velocity head tip w paused 50th bluelight	-0.283237	-0.0994153	-0.1417	0.149081	101	96	1	1
relative to head base radial velocity head tip w forward 50th bluelight	-0.0935469	-0.0280853	-0.0476402	0.0501214	101	96	1	1
relative to head base radial velocity head tip w backward 50th bluelight	-1.01281	-0.949968	-0.0118598	0.0124775	101	96	1	1
d speed tail tip w backward 50th bluelight	9.54454	10.0315	-0.0086106	0.00905907	101	96	1	1
relative to head base radial velocity head tip norm 50th bluelight	-0.000215327	-0.000180405	-0.0641046	0.0674434	101	96	1	1
d speed tail tip w forward 50th bluelight	-2.58461	-1.60377	-0.0922306	0.0970343	101	96	1	1
relative to head base radial velocity head tip 50th bluelight	-0.209122	-0.168158	-0.0806802	0.0848823	101	96	1	1
d speed tail tip w paused 50th bluelight	-1.05166	-0.0117764	-0.0591256	0.0622051	101	96	1	1
d speed w backward 50th bluelight	16.1552	15.8876	0.00553454	-0.0058228	101	96	1	1
relative to head base angular velocity head tip w forward abs 50th bluelight	0.413903	0.426176	-0.12798	0.134646	101	96	1	1
relative to head base angular velocity head tip w backward abs 50th bluelight	0.385634	0.392251	-0.0384973	0.0405024	101	96	1	1
d speed w forward 50th bluelight	-2.00081	-1.69506	-0.0251439	0.0264534	101	96	1	1
d speed w paused 50th bluelight	-0.823149	-1.28587	0.0436391	-0.045912	101	96	1	1
relative to head base angular velocity head tip abs 50th bluelight	0.332759	0.330943	0.014796	-0.0155667	101	96	1	1
d width head base 50th bluelight	0.333443	0.278222	0.0745704	-0.0784543	101	96	1	1
relative to body speed midbody w paused abs 50th bluelight	3.21151	2.98564	0.140991	-0.148334	101	96	1	1
relative to hips angular velocity tail tip w forward abs 50th bluelight	0.233684	0.211577	0.153373	-0.161361	101	96	1	1
relative to hips angular velocity tail tip w paused abs 50th bluelight	0.0798631	0.083133	-0.0703855	0.0740514	101	96	1	1
curvature neck w paused abs 50th poststim	0.00444525	0.00458604	-0.0396412	0.0417058	101	96	1	1
relative to hips radial velocity tail tip w backward 50th bluelight	-2.66344	-2.82279	0.0142368	-0.0149783	101	96	1	1
relative to tail base radial velocity tail tip w paused 50th bluelight	-0.330879	-0.110158	-0.155853	0.16397	101	96	1	1
relative to tail base radial velocity tail tip w forward 50th bluelight	0.229426	0.372148	-0.0789497	0.0830616	101	96	1	1
relative to tail base radial velocity tail tip w backward 50th bluelight	-1.08306	-1.09117	0.00154292	-0.00162328	101	96	1	1
relative to tail base radial velocity tail tip norm 50th bluelight	-0.000119392	-5.56261e-05	-0.137068	0.144207	101	96	1	1
relative to tail base radial velocity tail tip 50th bluelight	-0.117126	-0.0513364	-0.151519	0.15941	101	96	1	1
relative to tail base angular velocity tail tip w paused abs 50th bluelight	0.175877	0.187404	-0.104395	0.109833	101	96	1	1
relative to tail base angular velocity tail tip w forward abs 50th bluelight	0.26858	0.265578	0.0328398	-0.0345502	101	96	1	1
relative to tail base angular velocity tail tip w backward abs 50th bluelight	0.311957	0.300097	0.0525128	-0.0552478	101	96	1	1
relative to tail base angular velocity tail tip abs 50th bluelight	0.225902	0.217581	0.0844869	-0.0888872	101	96	1	1
speed head base norm 50th bluelight	0.0362033	0.0269216	0.165154	-0.173756	101	96	1	1
relative to neck radial velocity head tip w paused 50th bluelight	0.437186	0.516481	-0.0387342	0.0407516	101	96	1	1
relative to neck radial velocity head tip w backward 50th bluelight	-2.18421	-2.03355	-0.0124254	0.0130726	101	96	1	1
relative to neck radial velocity head tip norm 50th bluelight	-0.00018768	2.14802e-05	-0.162069	0.17051	101	96	1	1
relative to neck radial velocity head tip 50th bluelight	-0.176596	0.0227081	-0.161593	0.170009	101	96	1	1
relative to neck angular velocity head tip w paused abs 50th bluelight	0.128273	0.135286	-0.112055	0.117891	101	96	1	1
relative to neck angular velocity head tip w forward abs 50th bluelight	0.376818	0.363771	0.0772297	-0.0812521	101	96	1	1
relative to neck angular velocity head tip w backward abs 50th bluelight	0.330155	0.32081	0.0391704	-0.0412106	101	96	1	1
relative to neck angular velocity head tip abs 50th bluelight	0.230651	0.213473	0.0875889	-0.0921509	101	96	1	1
d speed tail base w paused 50th bluelight	-1.65806	-0.716487	-0.0594041	0.0624981	101	96	1	1
relative to hips radial velocity tail tip w forward 50th bluelight	0.510918	0.768537	-0.0794522	0.0835903	101	96	1	1
relative to neck radial velocity head tip w forward 50th bluelight	-0.934948	-0.804529	-0.0359297	0.037801	101	96	1	1
curvature std head abs 50th poststim	0.00260467	0.00282538	-0.0641574	0.0674989	101	96	1	1
curvature std neck norm abs 50th poststim	2.29752	2.26292	0.0373743	-0.0393209	101	96	1	1
curvature std head w forward abs 50th poststim	0.00241947	0.00276259	-0.116712	0.122791	101	96	1	1
eigen projection 4 w forward abs 50th poststim	0.926171	0.861191	0.108023	-0.113649	101	96	1	1
eigen projection 4 w backward abs 50th poststim	0.865959	0.821923	0.0774517	-0.0814857	101	96	1	1
eigen projection 4 abs 50th poststim	0.888177	0.818393	0.1106	-0.11636	101	96	1	1
eigen projection 3 w paused abs 50th poststim	1.26631	1.0991	0.169485	-0.178313	101	96	1	1
eigen projection 2 w paused abs 50th poststim	1.25163	1.42927	-0.149322	0.157099	101	96	1	1
eigen projection 2 w forward abs 50th poststim	1.30236	1.37994	-0.0765349	0.0805211	101	96	1	1
eigen projection 2 w backward abs 50th poststim	1.33508	1.35464	-0.0175762	0.0184916	101	96	1	1
eigen projection 2 abs 50th poststim	1.29356	1.40588	-0.10233	0.10766	101	96	1	1
eigen projection 1 w paused abs 50th poststim	1.59422	1.57213	0.0144573	-0.0152103	101	96	1	1
eigen projection 1 w forward abs 50th poststim	1.54809	1.62824	-0.0560475	0.0589666	101	96	1	1
eigen projection 1 w backward abs 50th poststim	1.49616	1.54508	-0.035177	0.0370092	101	96	1	1
eigen projection 1 abs 50th poststim	1.54361	1.59629	-0.0361891	0.038074	101	96	1	1
d width tail base w paused 50th poststim	0.0105496	-0.979251	0.1529	-0.160863	101	96	1	1
eigen projection 4 w paused abs 50th poststim	0.859771	0.785042	0.112246	-0.118093	101	96	1	1
d width tail base w forward 50th poststim	1.5213	1.11909	0.0533842	-0.0561647	101	96	1	1
d width tail base norm 50th poststim	0.000339538	-0.00164051	0.128267	-0.134948	101	96	1	1
d width tail base 50th poststim	0.104372	-0.623353	0.129191	-0.13592	101	96	1	1
d width midbody w paused 50th poststim	0.0443608	-0.533757	0.0811712	-0.0853989	101	96	1	1
d width midbody w forward 50th poststim	0.528203	0.275586	0.0765852	-0.080574	101	96	1	1
d width midbody w backward 50th poststim	-0.271702	-0.0376396	-0.0357638	0.0376265	101	96	1	1
d width midbody norm 50th poststim	0.000219669	0.000236722	-0.00293675	0.00308971	101	96	1	1
d width midbody 50th poststim	0.0989839	0.0531814	0.0193735	-0.0203825	101	96	1	1
d width head base w paused 50th poststim	-0.0210409	0.00474581	-0.00592168	0.0062301	101	96	1	1
d width head base w forward 50th poststim	-2.31679	-1.27955	-0.0802801	0.0844614	101	96	1	1
d width head base w backward 50th poststim	1.08011	1.78851	-0.0805675	0.0847637	101	96	1	1
d width head base norm 50th poststim	-0.000361476	0.000371641	-0.085044	0.0894734	101	96	1	1
d width head base 50th poststim	-0.0893846	0.185607	-0.0729122	0.0767097	101	96	1	1
d speed w paused 50th poststim	-1.94424	-3.16951	0.0345834	-0.0363846	101	96	1	1
d width tail base w backward 50th poststim	-0.609866	-1.69444	0.088199	-0.0927927	101	96	1	1
d speed w forward 50th poststim	-2.99106	-11.2834	0.139118	-0.146364	101	96	1	1
eigen projection 5 abs 50th poststim	0.461415	0.467839	-0.0241282	0.0253849	101	96	1	1
eigen projection 5 w forward abs 50th poststim	0.45253	0.488714	-0.145242	0.152807	101	96	1	1
path density tail norm 50th poststim	0.134275	0.188085	-0.0949121	0.0998554	101	96	1	1
path density tail 50th poststim	0.178482	0.238994	-0.100473	0.105706	101	96	1	1
path density midbody norm 50th poststim	0.216555	0.243977	-0.0403169	0.0424168	101	96	1	1
path density midbody 50th poststim	0.260557	0.342735	-0.108147	0.113779	101	96	1	1
path density head 50th poststim	0.163242	0.208237	-0.0775317	0.0815698	101	96	1	1
path density body norm 50th poststim	0.212931	0.242894	-0.0444335	0.0467477	101	96	1	1
path density body 50th poststim	0.260182	0.346515	-0.113878	0.119809	101	96	1	1
motion mode paused duration 50th poststim	2.42548	2.23612	0.055344	-0.0582265	101	96	1	1
motion mode forward duration 50th poststim	1.46722	1.4211	0.0263824	-0.0277565	101	96	1	1
motion mode backward duration 50th poststim	1.26708	1.09426	0.14596	-0.153562	101	96	1	1
minor axis w paused 50th poststim	116.323	106.019	0.13489	-0.141915	101	96	1	1
minor axis w forward 50th poststim	116.297	107.756	0.127434	-0.134071	101	96	1	1
minor axis w backward 50th poststim	116.512	107.478	0.12275	-0.129144	101	96	1	1
eigen projection 5 w backward abs 50th poststim	0.481186	0.474351	0.0183041	-0.0192574	101	96	1	1
minor axis norm 50th poststim	0.148783	0.153032	-0.0593971	0.0624907	101	96	1	1
major axis w backward 50th poststim	685.481	630.072	0.161666	-0.170087	101	96	1	1
major axis norm 50th poststim	0.872437	0.870356	0.0257419	-0.0270826	101	96	1	1
length w backward 50th poststim	791.053	725.198	0.166718	-0.175401	101	96	1	1
length norm 50th poststim	1	1	-0.0942146	0.0991216	101	96	1	1
eigen projection 7 w paused abs 50th poststim	0.272153	0.302248	-0.137198	0.144344	101	96	1	1
eigen projection 7 w forward abs 50th poststim	0.243202	0.26452	-0.136646	0.143763	101	96	1	1
eigen projection 7 w backward abs 50th poststim	0.255228	0.273168	-0.103791	0.109196	101	96	1	1
eigen projection 7 abs 50th poststim	0.264987	0.274606	-0.0475503	0.0500269	101	96	1	1
eigen projection 6 w paused abs 50th poststim	0.363247	0.366959	-0.019101	0.0200958	101	96	1	1
eigen projection 6 w forward abs 50th poststim	0.343282	0.380728	-0.141321	0.148681	101	96	1	1
eigen projection 6 w backward abs 50th poststim	0.34234	0.356884	-0.0724719	0.0762464	101	96	1	1
eigen projection 6 abs 50th poststim	0.34821	0.359069	-0.0628544	0.0661281	101	96	1	1
eigen projection 5 w paused abs 50th poststim	0.482197	0.465709	0.0539471	-0.0567569	101	96	1	1
minor axis 50th poststim	115.187	105.531	0.135168	-0.142208	101	96	1	1
path transit time body 50th poststim	3.45499	7.19691	-0.0867814	0.0913012	101	96	1	1
d speed w backward 50th poststim	11.4764	16.0434	-0.0606467	0.0638054	101	96	1	1
d speed tail tip w forward 50th poststim	-0.913725	-10.2729	0.0901574	-0.0948531	101	96	1	1
d relative to neck radial velocity head tip w paused 50th poststim	-3.67581	-2.5664	-0.0316028	0.0332487	101	96	1	1
d relative to neck radial velocity head tip w forward 50th poststim	-1.65614	-2.72067	0.0429335	-0.0451697	101	96	1	1
d relative to neck radial velocity head tip w backward 50th poststim	-4.72554	-2.64073	-0.0520329	0.0547429	101	96	1	1
d relative to neck radial velocity head tip 50th poststim	-3.49358	-2.1983	-0.0368985	0.0388203	101	96	1	1
d relative to neck angular velocity head tip w paused abs 50th poststim	0.745595	0.828982	-0.0683482	0.071908	101	96	1	1
d relative to neck angular velocity head tip w forward abs 50th poststim	1.1296	1.18588	-0.0650356	0.0684229	101	96	1	1
d relative to neck angular velocity head tip w backward abs 50th poststim	1.17608	1.10622	0.0514745	-0.0541555	101	96	1	1
d relative to neck angular velocity head tip abs 50th poststim	0.887841	0.903079	-0.0147973	0.0155679	101	96	1	1
d relative to hips radial velocity tail tip w paused 50th poststim	-0.397802	-0.231751	-0.0104151	0.0109575	101	96	1	1
d relative to hips radial velocity tail tip w forward 50th poststim	-0.119462	-3.03272	0.0936941	-0.098574	101	96	1	1
d relative to hips radial velocity tail tip w backward 50th poststim	-1.29899	-0.691906	-0.0158277	0.016652	101	96	1	1
d relative to hips radial velocity tail tip 50th poststim	-0.0859385	-0.972515	0.0596297	-0.0627354	101	96	1	1
d relative to hips angular velocity tail tip w paused abs 50th poststim	0.591275	0.598488	-0.0106486	0.0112032	101	96	1	1
d relative to tail base angular velocity tail tip abs 50th poststim	1.48659	1.58687	-0.0580005	0.0610214	101	96	1	1
d relative to hips angular velocity tail tip w forward abs 50th poststim	0.802357	0.859153	-0.0638909	0.0672186	101	96	1	1
d relative to hips angular velocity tail tip abs 50th poststim	0.675331	0.683444	-0.010143	0.0106713	101	96	1	1
d relative to head base radial velocity head tip w paused 50th poststim	-2.10961	-1.51596	-0.0375121	0.0394659	101	96	1	1
d relative to head base radial velocity head tip w forward 50th poststim	-1.14774	-2.05103	0.0858796	-0.0903525	101	96	1	1
d relative to head base radial velocity head tip w backward 50th poststim	-2.35345	-1.95986	-0.0170552	0.0179435	101	96	1	1
d relative to head base radial velocity head tip 50th poststim	-2.03211	-1.20689	-0.0526537	0.055396	101	96	1	1
d relative to head base angular velocity head tip w paused abs 50th poststim	1.79892	1.88597	-0.0459071	0.0482981	101	96	1	1
d relative to head base angular velocity head tip w forward abs 50th poststim	2.29984	2.5195	-0.113328	0.11923	101	96	1	1
d relative to head base angular velocity head tip w backward abs 50th poststim	2.3227	2.29906	0.00848106	-0.00892278	101	96	1	1
d relative to head base angular velocity head tip abs 50th poststim	2.00786	2	0.00384431	-0.00404454	101	96	1	1
d relative to body speed midbody w paused abs 50th poststim	14.2987	13.0927	0.154587	-0.162639	101	96	1	1
d relative to body speed midbody w forward abs 50th poststim	27.4604	26.5445	0.039432	-0.0414858	101	96	1	1
d relative to body speed midbody w backward abs 50th poststim	34.8923	31.3325	0.0998782	-0.10508	101	96	1	1
d relative to body speed midbody abs 50th poststim	18.3772	16.5368	0.13952	-0.146787	101	96	1	1
d relative to hips angular velocity tail tip w backward abs 50th poststim	1.02039	0.968781	0.0453916	-0.0477558	101	96	1	1
d speed tail tip w paused 50th poststim	-5.14852	-1.22359	-0.0728891	0.0766854	101	96	1	1
d relative to tail base angular velocity tail tip w backward abs 50th poststim	1.89358	1.9751	-0.0453134	0.0476735	101	96	1	1
d relative to tail base angular velocity tail tip w paused abs 50th poststim	1.37553	1.4177	-0.0254344	0.0267591	101	96	1	1
d speed tail tip w backward 50th poststim	13.6805	16.612	-0.0229618	0.0241577	101	96	1	1
d speed tail base w paused 50th poststim	-4.1147	-1.89279	-0.0448802	0.0472177	101	96	1	1
d speed tail base w forward 50th poststim	-1.91275	-11.2058	0.114418	-0.120377	101	96	1	1
d speed tail base w backward 50th poststim	12.3605	14.6715	-0.0212018	0.0223061	101	96	1	1
d speed tail base 50th poststim	-3.30721	-0.145426	-0.0686434	0.0722186	101	96	1	1
d speed neck w paused 50th poststim	-0.803245	-2.8758	0.0497109	-0.0523001	101	96	1	1
d speed neck w forward 50th poststim	-4.14808	-11.883	0.118823	-0.125012	101	96	1	1
d speed neck w backward 50th poststim	12.8844	15.9733	-0.0406429	0.0427597	101	96	1	1
d speed neck 50th poststim	-0.31826	-1.53138	0.0354693	-0.0373167	101	96	1	1
d speed midbody w paused 50th poststim	-2.01684	-2.99496	0.0281282	-0.0295933	101	96	1	1
d speed midbody w forward 50th poststim	-2.68991	-11.7462	0.140879	-0.148217	101	96	1	1
d speed midbody w backward 50th poststim	12.4563	16.7863	-0.055456	0.0583443	101	96	1	1
d speed midbody 50th poststim	-1.37784	-0.843758	-0.0197476	0.0207761	101	96	1	1
d relative to tail base angular velocity tail tip w forward abs 50th poststim	1.74903	1.80569	-0.0286072	0.0300972	101	96	1	1
d speed hips w paused 50th poststim	-4.0915	-3.53336	-0.011518	0.0121179	101	96	1	1
d speed head tip w paused 50th poststim	-4.05445	-2.25916	-0.0393141	0.0413617	101	96	1	1
d speed head tip w forward 50th poststim	4.71451	-7.11228	0.0884326	-0.0930385	101	96	1	1
d speed head tip w backward 50th poststim	8.66215	5.14382	0.0391879	-0.041229	101	96	1	1
d speed head tip 50th poststim	-3.69269	-2.32125	-0.0333838	0.0351225	101	96	1	1
d speed head base w paused 50th poststim	-4.22184	-2.59588	-0.0507452	0.0533882	101	96	1	1
d speed head base w forward 50th poststim	-5.03305	-8.89804	0.049756	-0.0523474	101	96	1	1
d speed head base w backward 50th poststim	5.74128	13.8791	-0.0989527	0.104106	101	96	1	1
d speed head base 50th poststim	-3.90343	-1.62155	-0.0783271	0.0824066	101	96	1	1
d speed 50th poststim	-1.4003	-0.978636	-0.0150705	0.0158554	101	96	1	1
d relative to tail base radial velocity tail tip w paused 50th poststim	-0.749004	-0.449897	-0.0364282	0.0383255	101	96	1	1
d relative to tail base radial velocity tail tip w forward 50th poststim	-0.37968	-1.96303	0.109574	-0.115281	101	96	1	1
d relative to tail base radial velocity tail tip w backward 50th poststim	-1.77591	-0.273241	-0.0604213	0.0635683	101	96	1	1
d relative to tail base radial velocity tail tip 50th poststim	-0.438604	-0.848688	0.0620652	-0.0652978	101	96	1	1
d speed hips w forward 50th poststim	-1.88974	-12.1	0.135429	-0.142482	101	96	1	1
d relative to body radial velocity tail tip w paused 50th poststim	1.18217	0.649825	0.0154644	-0.0162699	101	96	1	1
path transit time body norm 50th poststim	2.60901	3.20278	-0.0482293	0.0507413	101	96	1	1
path transit time head norm 50th poststim	1.49565	2.72948	-0.0629009	0.066177	101	96	1	1
speed head tip w paused 50th poststim	6.74288	9.08343	-0.072927	0.0767253	101	96	1	1
speed head tip w forward 50th poststim	61.0969	53.1334	0.135372	-0.142423	101	96	1	1
speed head tip w backward 50th poststim	-61.9557	-53.1117	-0.135385	0.142436	101	96	1	1
speed head tip norm 50th poststim	0.0206886	0.0248736	-0.05437	0.0572018	101	96	1	1
speed head tip 50th poststim	19.9324	19.6748	0.00432959	-0.00455509	101	96	1	1
speed head base w paused 50th poststim	5.20807	7.33418	-0.0778506	0.0819053	101	96	1	1
speed head base w forward 50th poststim	55.054	47.3623	0.146234	-0.15385	101	96	1	1
speed head base w backward 50th poststim	-58.5774	-50.3732	-0.139755	0.147034	101	96	1	1
speed head base norm 50th poststim	0.0173104	0.0206437	-0.0475619	0.0500391	101	96	1	1
speed head base 50th poststim	16.8618	16.2761	0.0109414	-0.0115112	101	96	1	1
speed 50th poststim	13.4724	11.941	0.0353542	-0.0371955	101	96	1	1
relative to tail base radial velocity tail tip w paused 50th poststim	-0.0526767	0.062415	-0.0494092	0.0519826	101	96	1	1
relative to tail base radial velocity tail tip w forward 50th poststim	1.08405	1.04732	0.00634884	-0.0066795	101	96	1	1
speed hips 50th poststim	13.7515	11.203	0.0565533	-0.0594988	101	96	1	1
relative to tail base radial velocity tail tip w backward 50th poststim	-1.39013	-1.30293	-0.0123553	0.0129988	101	96	1	1
relative to tail base radial velocity tail tip 50th poststim	0.0366376	-0.052764	0.061921	-0.065146	101	96	1	1
relative to tail base angular velocity tail tip w paused abs 50th poststim	0.249114	0.263511	-0.0537712	0.0565718	101	96	1	1
relative to tail base angular velocity tail tip w backward abs 50th poststim	0.373747	0.382425	-0.0254316	0.0267562	101	96	1	1
relative to tail base angular velocity tail tip abs 50th poststim	0.278182	0.293756	-0.0600021	0.0631272	101	96	1	1
relative to neck radial velocity head tip w paused 50th poststim	0.432665	0.697603	-0.0759719	0.0799287	101	96	1	1
relative to neck radial velocity head tip w forward 50th poststim	0.585684	0.305594	0.0258638	-0.0272109	101	96	1	1
relative to neck radial velocity head tip w backward 50th poststim	-2.4449	-2.17106	-0.0210966	0.0221954	101	96	1	1
relative to neck radial velocity head tip norm 50th poststim	0.000433424	0.000803006	-0.057186	0.0601645	101	96	1	1
relative to neck radial velocity head tip 50th poststim	0.219837	0.255093	-0.0123145	0.0129558	101	96	1	1
relative to neck angular velocity head tip w paused abs 50th poststim	0.152361	0.179876	-0.130529	0.137328	101	96	1	1
relative to neck angular velocity head tip w forward abs 50th poststim	0.324042	0.312387	0.0548842	-0.0577427	101	96	1	1
relative to neck angular velocity head tip abs 50th poststim	0.207157	0.215012	-0.0386487	0.0406617	101	96	1	1
relative to hips radial velocity tail tip w paused 50th poststim	0.0445574	0.170031	-0.032314	0.0339971	101	96	1	1
relative to tail base radial velocity tail tip norm 50th poststim	0.000149604	-7.38976e-05	0.0623633	-0.0656114	101	96	1	1
relative to hips radial velocity tail tip w forward 50th poststim	2.28137	1.77401	0.0485423	-0.0510706	101	96	1	1
speed hips norm 50th poststim	0.0135048	0.0120848	0.0284944	-0.0299784	101	96	1	1
speed hips w paused 50th poststim	3.21384	3.46983	-0.0198963	0.0209326	101	96	1	1
width tail base w backward 50th poststim	65.2574	61.9567	0.143035	-0.150485	101	96	1	1
width tail base norm 50th poststim	0.0853678	0.0899475	-0.0965334	0.101561	101	96	1	1
width midbody norm 50th poststim	0.121202	0.129192	-0.100068	0.105279	101	96	1	1
width head base norm 50th poststim	0.093797	0.0980431	-0.0724308	0.0762032	101	96	1	1
turn intra duration 50th poststim	111.039	105.135	0.0250429	-0.0263472	101	96	1	1
turn inter duration 50th poststim	0.281146	0.399216	-0.0343247	0.0361124	101	96	1	1
speed w paused 50th poststim	3.61637	4.45948	-0.0484789	0.0510039	101	96	1	1
speed w forward 50th poststim	45.2801	39.184	0.148439	-0.15617	101	96	1	1
speed w backward 50th poststim	-49.3355	-41.7302	-0.16324	0.171742	101	96	1	1
speed tail tip w paused 50th poststim	1.8982	1.9909	-0.00598271	0.00629431	101	96	1	1
speed tail tip w forward 50th poststim	44.2004	37.0433	0.13011	-0.136886	101	96	1	1
speed tail tip norm 50th poststim	0.0127194	0.00899769	0.0688317	-0.0724167	101	96	1	1
speed tail tip 50th poststim	13.4103	9.7318	0.0770182	-0.0810295	101	96	1	1
speed hips w forward 50th poststim	46.271	39.9031	0.134692	-0.141707	101	96	1	1
speed tail base w paused 50th poststim	2.71319	2.55811	0.0123923	-0.0130377	101	96	1	1
speed tail base norm 50th poststim	0.0132821	0.0103692	0.0570023	-0.0599712	101	96	1	1
speed tail base 50th poststim	13.6361	10.4219	0.0698542	-0.0734924	101	96	1	1
speed norm 50th poststim	0.0137015	0.0142879	-0.0112109	0.0117948	101	96	1	1
speed neck w paused 50th poststim	4.43188	6.11499	-0.067527	0.071044	101	96	1	1
speed neck w forward 50th poststim	51.8276	44.854	0.147187	-0.154853	101	96	1	1
speed neck w backward 50th poststim	-56.7502	-49.1392	-0.13904	0.146282	101	96	1	1
speed neck norm 50th poststim	0.0159796	0.0188178	-0.0433379	0.0455951	101	96	1	1
speed neck 50th poststim	15.5307	14.7794	0.0149584	-0.0157375	101	96	1	1
speed midbody w paused 50th poststim	3.71821	4.67345	-0.0539198	0.0567281	101	96	1	1
speed midbody w forward 50th poststim	47.4071	41.2135	0.145821	-0.153415	101	96	1	1
speed midbody w backward 50th poststim	-51.8942	-43.8608	-0.164271	0.172827	101	96	1	1
speed midbody norm 50th poststim	0.0140201	0.0149376	-0.0170903	0.0179804	101	96	1	1
speed midbody 50th poststim	13.8859	12.4387	0.032353	-0.034038	101	96	1	1
speed tail base w forward 50th poststim	45.296	38.7419	0.128734	-0.135439	101	96	1	1
path transit time head 50th poststim	2.12367	5.47717	-0.0802147	0.0843926	101	96	1	1
relative to hips radial velocity tail tip w backward 50th poststim	-3.09896	-3.02705	-0.00549439	0.00578056	101	96	1	1
relative to hips radial velocity tail tip 50th poststim	0.205232	0.0635471	0.0436504	-0.0459238	101	96	1	1
relative to body radial velocity head tip w paused 50th poststim	1.18619	1.51727	-0.0455519	0.0479244	101	96	1	1
relative to body radial velocity head tip w forward 50th poststim	1.2621	0.355629	0.0499696	-0.0525722	101	96	1	1
relative to body radial velocity head tip w backward 50th poststim	-4.08555	-5.02969	0.0363901	-0.0382854	101	96	1	1
relative to body radial velocity head tip norm 50th poststim	0.00152773	0.00233812	-0.0543343	0.0571642	101	96	1	1
relative to body radial velocity head tip 50th poststim	1.00891	1.07379	-0.00992171	0.0104385	101	96	1	1
relative to body angular velocity tail tip w paused abs 50th poststim	0.0433738	0.0460424	-0.0434919	0.0457571	101	96	1	1
relative to body angular velocity tail tip w forward abs 50th poststim	0.0802445	0.0842813	-0.0651042	0.068495	101	96	1	1
relative to body angular velocity tail tip w backward abs 50th poststim	0.0989047	0.092317	0.081603	-0.0858532	101	96	1	1
relative to body angular velocity tail tip abs 50th poststim	0.0539313	0.0543049	-0.00699357	0.00735782	101	96	1	1
relative to body angular velocity neck w paused abs 50th poststim	0.0297041	0.0305812	-0.0363234	0.0382152	101	96	1	1
relative to body angular velocity neck w forward abs 50th poststim	0.0729244	0.0701558	0.050016	-0.052621	101	96	1	1
relative to body angular velocity neck w backward abs 50th poststim	0.084897	0.0766513	0.115664	-0.121688	101	96	1	1
relative to body angular velocity neck abs 50th poststim	0.0441953	0.0427309	0.0316357	-0.0332834	101	96	1	1
relative to body radial velocity hips 50th poststim	0.152669	0.236414	-0.0285881	0.0300771	101	96	1	1
relative to body angular velocity hips w paused abs 50th poststim	0.0280964	0.0300115	-0.0943929	0.0993092	101	96	1	1
relative to body angular velocity hips abs 50th poststim	0.0427463	0.0416592	0.0235455	-0.0247718	101	96	1	1
relative to body angular velocity head tip w paused abs 50th poststim	0.0540575	0.0654466	-0.148043	0.155753	101	96	1	1
relative to body angular velocity head tip w forward abs 50th poststim	0.126538	0.130361	-0.0250285	0.026332	101	96	1	1
relative to body angular velocity head tip w backward abs 50th poststim	0.119293	0.110401	0.07292	-0.0767179	101	96	1	1
relative to body angular velocity head tip abs 50th poststim	0.0721049	0.0778346	-0.083258	0.0875944	101	96	1	1
quirkiness w paused 50th poststim	0.983101	0.981519	0.0571734	-0.0601512	101	96	1	1
quirkiness w forward 50th poststim	0.984314	0.981312	0.103675	-0.109075	101	96	1	1
quirkiness w backward 50th poststim	0.983547	0.98305	0.026316	-0.0276867	101	96	1	1
quirkiness 50th poststim	0.983712	0.981688	0.0751732	-0.0790885	101	96	1	1
path transit time tail norm 50th poststim	2.02941	2.54336	-0.051897	0.0546	101	96	1	1
path transit time tail 50th poststim	3.38841	3.70778	-0.0221554	0.0233093	101	96	1	1
path transit time midbody norm 50th poststim	2.42833	3.13252	-0.057925	0.0609419	101	96	1	1
path transit time midbody 50th poststim	3.18209	7.32259	-0.0963709	0.10139	101	96	1	1
relative to body angular velocity hips w forward abs 50th poststim	0.0734375	0.071219	0.042139	-0.0443337	101	96	1	1
relative to hips radial velocity tail tip norm 50th poststim	0.000484322	0.000351947	0.0161663	-0.0170083	101	96	1	1
relative to body radial velocity hips norm 50th poststim	0.00034129	0.00075398	-0.0645432	0.0679048	101	96	1	1
relative to body radial velocity hips w forward 50th poststim	1.7388	1.40565	0.0296784	-0.0312242	101	96	1	1
relative to hips angular velocity tail tip w paused abs 50th poststim	0.117054	0.133004	-0.0795593	0.083703	101	96	1	1
relative to hips angular velocity tail tip w forward abs 50th poststim	0.222282	0.231622	-0.0343909	0.0361821	101	96	1	1
relative to hips angular velocity tail tip w backward abs 50th poststim	0.265853	0.243968	0.0827892	-0.0871012	101	96	1	1
relative to hips angular velocity tail tip abs 50th poststim	0.154857	0.164396	-0.046604	0.0490313	101	96	1	1
relative to head base radial velocity head tip w paused 50th poststim	-0.0613805	0.0653891	-0.0699821	0.073627	101	96	1	1
relative to head base radial velocity head tip w forward 50th poststim	0.593402	0.524182	0.0122579	-0.0128964	101	96	1	1
relative to head base radial velocity head tip w backward 50th poststim	-0.995863	-1.14774	0.0247011	-0.0259877	101	96	1	1
relative to head base radial velocity head tip norm 50th poststim	-2.75614e-05	-5.29723e-05	0.00673778	-0.00708871	101	96	1	1
relative to head base radial velocity head tip 50th poststim	-0.0464263	-0.0557997	0.00636768	-0.00669933	101	96	1	1
relative to head base angular velocity head tip w paused abs 50th poststim	0.342243	0.368754	-0.0824064	0.0866984	101	96	1	1
relative to head base angular velocity head tip w forward abs 50th poststim	0.481029	0.486042	-0.0165048	0.0173644	101	96	1	1
relative to head base angular velocity head tip w backward abs 50th poststim	0.4586	0.455366	0.00696522	-0.00732799	101	96	1	1
relative to head base angular velocity head tip abs 50th poststim	0.386348	0.39514	-0.0284216	0.0299019	101	96	1	1
relative to body radial velocity hips w backward 50th poststim	-2.70944	-3.2982	0.0404141	-0.042519	101	96	1	1
relative to body speed midbody w paused abs 50th poststim	2.97315	2.82343	0.0902681	-0.0949695	101	96	1	1
relative to body speed midbody w backward abs 50th poststim	11.0599	9.2042	0.167126	-0.175831	101	96	1	1
relative to body speed midbody norm abs 50th poststim	0.0064932	0.0064948	-0.000205214	0.000215902	101	96	1	1
relative to body speed midbody abs 50th poststim	5.34719	4.66395	0.0859091	-0.0903835	101	96	1	1
relative to body radial velocity tail tip w paused 50th poststim	0.295072	0.886819	-0.0822977	0.086584	101	96	1	1
relative to body radial velocity tail tip w backward 50th poststim	-6.82831	-6.71755	-0.00413551	0.0043509	101	96	1	1
relative to body radial velocity tail tip norm 50th poststim	0.000908452	0.00173088	-0.0673	0.0708052	101	96	1	1
relative to body radial velocity tail tip 50th poststim	0.410325	0.614682	-0.0397745	0.0418461	101	96	1	1
relative to body radial velocity neck w paused 50th poststim	0.332191	0.437062	-0.0267314	0.0281237	101	96	1	1
relative to body radial velocity neck w forward 50th poststim	1.61404	1.08392	0.0510068	-0.0536634	101	96	1	1
relative to body radial velocity neck w backward 50th poststim	-2.73555	-3.14937	0.0276227	-0.0290614	101	96	1	1
relative to body radial velocity neck norm 50th poststim	0.000704624	0.000777719	-0.0096804	0.0101846	101	96	1	1
relative to body radial velocity neck 50th poststim	0.357766	0.284536	0.0204736	-0.0215399	101	96	1	1
relative to body radial velocity hips w paused 50th poststim	0.172153	0.375148	-0.0609026	0.0640746	101	96	1	1
relative to body speed midbody w forward abs 50th poststim	10.3381	8.94994	0.142136	-0.149539	101	96	1	1
curvature std head norm abs 50th poststim	1.72559	1.66316	0.0611018	-0.0642841	101	96	1	1
d relative to body radial velocity tail tip w forward 50th poststim	-1.04121	-5.41486	0.0864761	-0.0909801	101	96	1	1
d relative to body radial velocity tail tip 50th poststim	1.15422	-0.396219	0.0467896	-0.0492266	101	96	1	1
d blob hu4 w backward 50th poststim	1.12686e-10	-7.64781e-11	0.0988758	-0.104026	101	96	1	1
d blob hu4 50th poststim	-1.25981e-12	-8.16333e-12	0.0610166	-0.0641945	101	96	1	1
d blob hu3 w paused 50th poststim	1.41679e-08	4.1572e-07	-0.0841586	0.0885418	101	96	1	1
d blob hu3 w backward 50th poststim	-3.87902e-07	-5.12212e-07	0.0141111	-0.014846	101	96	1	1
d blob hu3 50th poststim	-1.94389e-07	-1.36994e-07	-0.0415401	0.0437036	101	96	1	1
d blob hu2 w paused 50th poststim	-4.10262e-07	3.00642e-06	-0.0962212	0.101233	101	96	1	1
d blob hu2 w forward 50th poststim	-3.77128e-06	-4.22403e-06	0.0128555	-0.013525	101	96	1	1
d blob hu2 w backward 50th poststim	-2.64701e-06	-1.96449e-06	-0.00796842	0.00838344	101	96	1	1
d blob hu2 50th poststim	-2.26987e-06	-8.07995e-07	-0.0533333	0.0561111	101	96	1	1
d blob hu1 w paused 50th poststim	7.00458e-06	1.25658e-05	-0.0202502	0.0213049	101	96	1	1
d blob hu1 w forward 50th poststim	-3.94842e-06	-3.85305e-05	0.0548394	-0.0576956	101	96	1	1
d blob hu1 w backward 50th poststim	-0.000119334	-0.000110065	-0.0102774	0.0108127	101	96	1	1
d blob hu1 50th poststim	9.41719e-06	7.54195e-06	0.0141344	-0.0148706	101	96	1	1
d blob hu4 w forward 50th poststim	-2.83395e-12	-3.26554e-11	0.0503245	-0.0529455	101	96	1	1
d blob hu0 w paused 50th poststim	2.43179e-05	1.79793e-05	0.0131677	-0.0138535	101	96	1	1
d blob hu0 w backward 50th poststim	-0.000351578	-0.000320658	-0.0153267	0.016125	101	96	1	1
d blob hu0 50th poststim	2.75685e-05	1.52038e-05	0.0428817	-0.0451151	101	96	1	1
d blob compactness w paused 50th poststim	-6.41756e-05	0.000192503	-0.0729633	0.0767635	101	96	1	1
d blob compactness w forward 50th poststim	0.00201161	7.62319e-05	0.0762326	-0.0802031	101	96	1	1
d blob compactness w backward 50th poststim	0.00145919	0.000818599	0.0650717	-0.0684609	101	96	1	1
d blob compactness 50th poststim	0.000197345	0.000155755	0.0137436	-0.0144594	101	96	1	1
d blob box width w paused 50th poststim	-0.00149758	-0.0460633	0.0263161	-0.0276867	101	96	1	1
d blob box width w forward 50th poststim	0.0236831	-0.0240607	0.0735805	-0.0774128	101	96	1	1
d blob box width w backward 50th poststim	0.15873	0.148209	0.00324743	-0.00341657	101	96	1	1
d blob box width 50th poststim	-0.000414769	-0.000545465	0.0530492	-0.0558122	101	96	1	1
d blob box length w paused 50th poststim	-0.0784659	-0.083902	0.00407886	-0.00429131	101	96	1	1
d blob box length w forward 50th poststim	-0.236973	-0.00665758	-0.0443886	0.0467005	101	96	1	1
d blob box length w backward 50th poststim	-0.653025	-0.295473	-0.0402917	0.0423902	101	96	1	1
d blob hu0 w forward 50th poststim	-6.09168e-05	-8.94752e-05	0.0244528	-0.0257263	101	96	1	1
d blob box length 50th poststim	-0.0258271	-0.000569251	-0.0675395	0.0710571	101	96	1	1
d blob hu4 w paused 50th poststim	5.07364e-12	2.76763e-11	-0.100654	0.105897	101	96	1	1
d blob hu5 w backward 50th poststim	1.5211e-07	4.58811e-08	0.0738327	-0.0776781	101	96	1	1
d curvature mean head w backward abs 50th poststim	0.00851612	0.00817785	0.0165473	-0.0174092	101	96	1	1
d curvature mean head norm abs 50th poststim	3.9672	4.21923	-0.0772668	0.0812911	101	96	1	1
d curvature mean head abs 50th poststim	0.00589082	0.00712961	-0.126908	0.133518	101	96	1	1
d curvature hips w backward abs 50th poststim	0.00696518	0.00732984	-0.0426647	0.0448868	101	96	1	1
d curvature hips norm abs 50th poststim	3.12135	3.46733	-0.130722	0.137531	101	96	1	1
d curvature hips abs 50th poststim	0.00475208	0.00613808	-0.160462	0.16882	101	96	1	1
d curvature head w paused abs 50th poststim	0.00694152	0.008787	-0.130708	0.137516	101	96	1	1
d curvature head w forward abs 50th poststim	0.00999042	0.0113721	-0.110168	0.115906	101	96	1	1
d curvature head w backward abs 50th poststim	0.0106115	0.0105098	0.00417184	-0.00438912	101	96	1	1
d curvature head norm abs 50th poststim	5.19864	5.36418	-0.0401005	0.042189	101	96	1	1
d curvature head abs 50th poststim	0.00784402	0.00900926	-0.0917033	0.0964795	101	96	1	1
d blob solidity w paused 50th poststim	-7.59466e-05	0.000206453	-0.0861921	0.0906813	101	96	1	1
d blob solidity w forward 50th poststim	0.00012215	1.61182e-05	0.0191388	-0.0201356	101	96	1	1
d blob hu5 50th poststim	-2.39673e-08	-2.63457e-08	0.0182575	-0.0192084	101	96	1	1
d blob solidity w backward 50th poststim	0.000145593	0.000275649	-0.0368276	0.0387457	101	96	1	1
d blob quirkiness w forward 50th poststim	-0.000168623	-0.00013876	-0.00580588	0.00610827	101	96	1	1
d blob quirkiness w backward 50th poststim	-0.000773076	-0.000236841	-0.0692785	0.0728868	101	96	1	1
d blob quirkiness 50th poststim	0.00105607	2.44089e-05	0.0681946	-0.0717464	101	96	1	1
d blob perimeter w paused 50th poststim	-0.918632	-0.704566	-0.0213485	0.0224604	101	96	1	1
d blob perimeter w forward 50th poststim	-1.52847	0.816424	-0.0664601	0.0699216	101	96	1	1
d blob perimeter w backward 50th poststim	-5.66232	-3.14025	-0.0930545	0.0979011	101	96	1	1
d blob perimeter 50th poststim	0.0275205	-0.133462	0.0390138	-0.0410458	101	96	1	1
d blob hu6 w paused 50th poststim	3.8896e-11	7.91682e-11	-0.081814	0.0860752	101	96	1	1
d blob hu6 w forward 50th poststim	8.50532e-11	7.72435e-11	0.00845508	-0.00889545	101	96	1	1
d blob hu6 w backward 50th poststim	-3.09406e-11	2.76388e-12	-0.0138927	0.0146163	101	96	1	1
d blob hu6 50th poststim	1.89602e-11	2.25615e-11	-0.0303713	0.0319532	101	96	1	1
d blob hu5 w paused 50th poststim	-1.84643e-08	5.29104e-09	-0.0967801	0.101821	101	96	1	1
d blob hu5 w forward 50th poststim	-9.66715e-08	-8.32669e-08	-0.0323918	0.0340789	101	96	1	1
d blob solidity 50th poststim	-7.47406e-05	4.04351e-05	-0.0782923	0.0823701	101	96	1	1
d curvature mean head w paused abs 50th poststim	0.00515889	0.0070167	-0.156015	0.164141	101	96	1	1
d blob area w paused 50th poststim	-236.382	111.947	-0.117244	0.123351	101	96	1	1
d blob area w backward 50th poststim	-567.993	-108.779	-0.0856977	0.0901611	101	96	1	1
d angular velocity head tip abs 50th poststim	3.45674	3.60657	-0.0502424	0.0528592	101	96	1	1
d angular velocity head base w paused abs 50th poststim	1.44657	1.49778	-0.0268693	0.0282687	101	96	1	1
d angular velocity head base w forward abs 50th poststim	2.02916	2.17721	-0.0786908	0.0827893	101	96	1	1
d angular velocity head base w backward abs 50th poststim	1.94436	1.99247	-0.0339055	0.0356714	101	96	1	1
d angular velocity head base abs 50th poststim	1.5966	1.60454	-0.00523	0.0055024	101	96	1	1
d angular velocity abs 50th poststim	0.167852	0.175234	-0.0399483	0.0420289	101	96	1	1
curvature tail w paused abs 50th poststim	0.00475781	0.0058473	-0.150126	0.157945	101	96	1	1
curvature tail w forward abs 50th poststim	0.0050574	0.00533101	-0.0343785	0.0361691	101	96	1	1
curvature tail w backward abs 50th poststim	0.00522079	0.00567861	-0.0790452	0.0831621	101	96	1	1
curvature tail norm abs 50th poststim	3.39089	3.41048	-0.00916668	0.00964412	101	96	1	1
curvature tail abs 50th poststim	0.00495744	0.00564845	-0.100694	0.105939	101	96	1	1
curvature std tail w forward abs 50th poststim	0.00226527	0.00263704	-0.0839995	0.0883744	101	96	1	1
curvature std tail w backward abs 50th poststim	0.00235085	0.00266693	-0.0807018	0.0849051	101	96	1	1
d angular velocity head tip w backward abs 50th poststim	4.1033	3.92974	0.044993	-0.0473364	101	96	1	1
curvature std tail norm abs 50th poststim	1.51096	1.62105	-0.0911781	0.095927	101	96	1	1
curvature std neck w paused abs 50th poststim	0.00327164	0.00361966	-0.108728	0.114391	101	96	1	1
curvature std neck w forward abs 50th poststim	0.0032984	0.00368876	-0.103868	0.109277	101	96	1	1
curvature std neck w backward abs 50th poststim	0.00313182	0.00335226	-0.0774406	0.081474	101	96	1	1
d relative to body radial velocity head tip w forward 50th bluelight	-2.31905	-0.440748	-0.109116	0.114799	101	96	1	1
curvature std neck abs 50th poststim	0.0032592	0.00370597	-0.133751	0.140717	101	96	1	1
curvature std midbody w forward abs 50th poststim	0.00443798	0.00484075	-0.157765	0.165981	101	96	1	1
curvature std midbody w backward abs 50th poststim	0.00442774	0.0048006	-0.170927	0.17983	101	96	1	1
curvature std midbody norm abs 50th poststim	3.29723	3.217	0.059516	-0.0626158	101	96	1	1
curvature std hips w forward abs 50th poststim	0.00313775	0.0036844	-0.126379	0.132961	101	96	1	1
curvature std hips w backward abs 50th poststim	0.00315391	0.00348881	-0.0972311	0.102295	101	96	1	1
curvature std hips norm abs 50th poststim	2.16668	2.24754	-0.0867638	0.0912828	101	96	1	1
curvature std hips abs 50th poststim	0.00317568	0.0037564	-0.152918	0.160882	101	96	1	1
curvature std head w paused abs 50th poststim	0.00254025	0.00286026	-0.0927502	0.0975809	101	96	1	1
curvature std tail abs 50th poststim	0.00233728	0.00282036	-0.126308	0.132887	101	96	1	1
d blob area w forward 50th poststim	541.673	347.371	0.081881	-0.0861457	101	96	1	1
d angular velocity head tip w forward abs 50th poststim	4.00583	4.43576	-0.114746	0.120722	101	96	1	1
d angular velocity hips abs 50th poststim	0.549279	0.610238	-0.0929718	0.0978141	101	96	1	1
d blob area 50th poststim	67.7528	57.8194	0.0123608	-0.0130045	101	96	1	1
d area w paused 50th poststim	21.4106	365.595	-0.0475113	0.0499858	101	96	1	1
d area w forward 50th poststim	960.335	328.487	0.139984	-0.147275	101	96	1	1
d area w backward 50th poststim	-746.326	-802.997	0.0116254	-0.0122309	101	96	1	1
d area norm 50th poststim	0.000367168	0.000456137	-0.0157214	0.0165402	101	96	1	1
d area 50th poststim	60.8292	53.5383	0.00598748	-0.00629933	101	96	1	1
d angular velocity w paused abs 50th poststim	0.148759	0.157702	-0.0443841	0.0466958	101	96	1	1
d angular velocity w forward abs 50th poststim	0.228759	0.270011	-0.126425	0.13301	101	96	1	1
d angular velocity w backward abs 50th poststim	0.265003	0.263272	0.00608042	-0.0063971	101	96	1	1
d angular velocity tail tip w paused abs 50th poststim	2.39183	2.51139	-0.0465295	0.0489529	101	96	1	1
d angular velocity tail tip w forward abs 50th poststim	2.9066	3.10304	-0.0609342	0.0641078	101	96	1	1
d angular velocity tail tip w backward abs 50th poststim	3.22729	3.29072	-0.022155	0.0233089	101	96	1	1
d angular velocity tail tip abs 50th poststim	2.57637	2.63153	-0.0218584	0.0229968	101	96	1	1
d angular velocity head tip w paused abs 50th poststim	3.20071	3.52299	-0.0897785	0.0944545	101	96	1	1
d angular velocity tail base w paused abs 50th poststim	1.15792	1.25818	-0.0626111	0.0658721	101	96	1	1
d angular velocity tail base w backward abs 50th poststim	1.78282	1.79424	-0.00681986	0.00717506	101	96	1	1
d angular velocity tail base abs 50th poststim	1.285	1.37916	-0.0603464	0.0634894	101	96	1	1
d angular velocity neck w paused abs 50th poststim	0.517659	0.587162	-0.108517	0.114169	101	96	1	1
d angular velocity neck w forward abs 50th poststim	0.807761	0.884264	-0.0983866	0.103511	101	96	1	1
d angular velocity neck w backward abs 50th poststim	0.97324	0.948531	0.0331002	-0.0348241	101	96	1	1
d angular velocity neck abs 50th poststim	0.603578	0.657872	-0.0994857	0.104667	101	96	1	1
d angular velocity midbody w paused abs 50th poststim	0.242629	0.259705	-0.0827781	0.0870894	101	96	1	1
d angular velocity midbody w forward abs 50th poststim	0.418032	0.443004	-0.0538666	0.0566721	101	96	1	1
d angular velocity midbody w backward abs 50th poststim	0.505214	0.521483	-0.0366388	0.0385471	101	96	1	1
d angular velocity midbody abs 50th poststim	0.286449	0.302681	-0.0785585	0.0826501	101	96	1	1
d angular velocity hips w paused abs 50th poststim	0.477884	0.545452	-0.101115	0.106381	101	96	1	1
d angular velocity hips w forward abs 50th poststim	0.661621	0.85931	-0.157097	0.165279	101	96	1	1
d angular velocity hips w backward abs 50th poststim	0.925751	0.866908	0.0728105	-0.0766027	101	96	1	1
d angular velocity tail base w forward abs 50th poststim	1.63793	1.87355	-0.0722775	0.076042	101	96	1	1
d relative to body radial velocity tail tip w backward 50th poststim	-2.84562	-1.51724	-0.0196134	0.0206349	101	96	1	1
d curvature mean hips abs 50th poststim	0.00212077	0.00261921	-0.123046	0.129454	101	96	1	1
d curvature mean hips w backward abs 50th poststim	0.00356702	0.00360072	-0.00682515	0.00718063	101	96	1	1
d minor axis w paused 50th poststim	-1.11559	-1.06463	-0.00428161	0.00450461	101	96	1	1
d minor axis w forward 50th poststim	1.40138	0.213447	0.0592902	-0.0623783	101	96	1	1
d minor axis w backward 50th poststim	-0.0781637	-1.33405	0.0711039	-0.0748072	101	96	1	1
d minor axis norm 50th poststim	-0.00113036	-0.00146643	0.0214854	-0.0226045	101	96	1	1
d minor axis 50th poststim	-1.03197	-0.968439	-0.0111304	0.0117101	101	96	1	1
d major axis w paused 50th poststim	1.52951	2.35804	-0.0586591	0.0617143	101	96	1	1
d major axis w backward 50th poststim	-9.86342	-10.9001	0.0198435	-0.020877	101	96	1	1
d major axis norm 50th poststim	0.00279752	0.00423687	-0.0515744	0.0542606	101	96	1	1
d major axis 50th poststim	1.42018	1.70341	-0.024144	0.0254015	101	96	1	1
d length w paused 50th poststim	-0.213663	0.366979	-0.0392019	0.0412437	101	96	1	1
d length w forward 50th poststim	8.63963	6.29704	0.0492675	-0.0518335	101	96	1	1
d length w backward 50th poststim	-8.61474	-11.178	0.0406669	-0.042785	101	96	1	1
d length norm 50th poststim	0.00192497	0.00283807	-0.0267502	0.0281435	101	96	1	1
d quirkiness 50th poststim	0.000455614	0.000640166	-0.0587007	0.061758	101	96	1	1
d length 50th poststim	0.693491	0.801738	-0.00746879	0.00785778	101	96	1	1
d eigen projection 7 w forward abs 50th poststim	0.691066	0.705187	-0.0292216	0.0307436	101	96	1	1
d eigen projection 7 abs 50th poststim	0.600133	0.632563	-0.0768604	0.0808635	101	96	1	1
d eigen projection 6 w paused abs 50th poststim	0.60872	0.647491	-0.0699985	0.0736443	101	96	1	1
d eigen projection 6 w forward abs 50th poststim	0.754158	0.812981	-0.105722	0.111228	101	96	1	1
d eigen projection 6 w backward abs 50th poststim	0.78149	0.800795	-0.0294567	0.0309909	101	96	1	1
d eigen projection 6 abs 50th poststim	0.656434	0.677492	-0.0413836	0.043539	101	96	1	1
d eigen projection 5 w paused abs 50th poststim	0.616069	0.700238	-0.127951	0.134615	101	96	1	1
d eigen projection 5 w forward abs 50th poststim	0.829754	0.918081	-0.116961	0.123053	101	96	1	1
d eigen projection 5 w backward abs 50th poststim	0.877974	0.87588	0.00322365	-0.00339155	101	96	1	1
d eigen projection 5 abs 50th poststim	0.68234	0.727108	-0.0896531	0.0943225	101	96	1	1
d eigen projection 4 w paused abs 50th poststim	0.609971	0.665298	-0.0900677	0.0947587	101	96	1	1
d eigen projection 4 w forward abs 50th poststim	1.02595	1.04193	-0.0289886	0.0304984	101	96	1	1
d eigen projection 4 w backward abs 50th poststim	1.09866	1.03871	0.0665563	-0.0700228	101	96	1	1
d eigen projection 7 w paused abs 50th poststim	0.570951	0.622482	-0.109534	0.115239	101	96	1	1
d eigen projection 3 w paused abs 50th poststim	0.394692	0.441652	-0.12004	0.126293	101	96	1	1
d quirkiness w backward 50th poststim	-0.000442408	0.000117444	-0.09221	0.0970126	101	96	1	1
d quirkiness w paused 50th poststim	0.000315803	0.000393244	-0.0184759	0.0194382	101	96	1	1
d relative to body radial velocity neck w paused 50th poststim	0.705911	-0.228615	0.057109	-0.0600834	101	96	1	1
d relative to body radial velocity neck w forward 50th poststim	1.35091	-1.83054	0.114374	-0.120331	101	96	1	1
d relative to body radial velocity neck w backward 50th poststim	-1.80856	-0.182193	-0.0415138	0.043676	101	96	1	1
d relative to body radial velocity neck 50th poststim	0.7069	-0.1818	0.0552402	-0.0581173	101	96	1	1
d relative to body radial velocity hips w paused 50th poststim	0.678377	0.06088	0.0391345	-0.0411727	101	96	1	1
d relative to body radial velocity hips w forward 50th poststim	1.38443	-1.58169	0.11729	-0.123399	101	96	1	1
d relative to body radial velocity hips w backward 50th poststim	-1.75291	0.310772	-0.0602258	0.0633625	101	96	1	1
d relative to body radial velocity hips 50th poststim	0.629341	-0.246533	0.0547585	-0.0576106	101	96	1	1
d relative to body radial velocity head tip w paused 50th poststim	-2.44651	-2.66259	0.0047584	-0.00500623	101	96	1	1
d relative to body radial velocity head tip w forward 50th poststim	-0.819061	-3.04105	0.0481397	-0.050647	101	96	1	1
d relative to body radial velocity head tip w backward 50th poststim	-6.99663	-4.94822	-0.0285615	0.0300491	101	96	1	1
d relative to body radial velocity head tip 50th poststim	-2.20759	-1.60475	-0.0131996	0.0138871	101	96	1	1
d relative to body angular velocity tail tip w paused abs 50th poststim	0.21681	0.226791	-0.0313332	0.0329652	101	96	1	1
d quirkiness w forward 50th poststim	-0.000646932	-4.65533e-05	-0.0559799	0.0588955	101	96	1	1
d relative to body angular velocity tail tip w forward abs 50th poststim	0.315278	0.352464	-0.0888977	0.0935278	101	96	1	1
d relative to body angular velocity tail tip abs 50th poststim	0.239821	0.246031	-0.022786	0.0239728	101	96	1	1
d relative to body angular velocity neck w paused abs 50th poststim	0.144382	0.145964	-0.0121029	0.0127332	101	96	1	1
d relative to body angular velocity neck w forward abs 50th poststim	0.22412	0.247362	-0.0987677	0.103912	101	96	1	1
d relative to body angular velocity neck w backward abs 50th poststim	0.288287	0.275026	0.0566087	-0.0595571	101	96	1	1
d relative to body angular velocity neck abs 50th poststim	0.167912	0.172469	-0.0372738	0.0392152	101	96	1	1
d relative to body angular velocity hips w paused abs 50th poststim	0.142534	0.14931	-0.0467447	0.0491794	101	96	1	1
d relative to body angular velocity hips w forward abs 50th poststim	0.217854	0.238134	-0.129946	0.136714	101	96	1	1
d relative to body angular velocity hips w backward abs 50th poststim	0.28155	0.261691	0.0956319	-0.100613	101	96	1	1
d relative to body angular velocity hips abs 50th poststim	0.166469	0.171563	-0.0376804	0.0396429	101	96	1	1
d relative to body angular velocity head tip w paused abs 50th poststim	0.266014	0.294862	-0.0665911	0.0700593	101	96	1	1
d relative to body angular velocity head tip w forward abs 50th poststim	0.43664	0.489054	-0.111152	0.116941	101	96	1	1
d relative to body angular velocity head tip w backward abs 50th poststim	0.464258	0.436865	0.0550621	-0.0579299	101	96	1	1
d relative to body angular velocity head tip abs 50th poststim	0.319029	0.326596	-0.018645	0.019616	101	96	1	1
d relative to body angular velocity tail tip w backward abs 50th poststim	0.371847	0.385237	-0.0385888	0.0405986	101	96	1	1
d curvature mean hips norm abs 50th poststim	1.43729	1.52039	-0.054468	0.0573048	101	96	1	1
d eigen projection 3 w forward abs 50th poststim	0.972845	0.926549	0.0659262	-0.0693599	101	96	1	1
d eigen projection 3 abs 50th poststim	0.597503	0.581786	0.0244187	-0.0256905	101	96	1	1
d curvature std head w paused abs 50th poststim	0.00325089	0.00368436	-0.0813238	0.0855594	101	96	1	1
d curvature std head w forward abs 50th poststim	0.00392726	0.00426927	-0.0507655	0.0534095	101	96	1	1
d curvature std head w backward abs 50th poststim	0.00367177	0.00410562	-0.071944	0.0756911	101	96	1	1
d curvature std head norm abs 50th poststim	2.22773	2.24307	-0.00810814	0.00853044	101	96	1	1
d curvature std head abs 50th poststim	0.00339563	0.00386405	-0.0870841	0.0916198	101	96	1	1
d curvature neck w paused abs 50th poststim	0.00441689	0.00575211	-0.139198	0.146447	101	96	1	1
d curvature neck w backward abs 50th poststim	0.0066825	0.00731918	-0.0799937	0.08416	101	96	1	1
d curvature neck norm abs 50th poststim	3.31968	3.59328	-0.0962986	0.101314	101	96	1	1
d curvature neck abs 50th poststim	0.00490202	0.00624915	-0.148884	0.156639	101	96	1	1
d curvature midbody w paused abs 50th poststim	0.00434879	0.00574712	-0.139072	0.146315	101	96	1	1
d curvature midbody w backward abs 50th poststim	0.00676547	0.00773672	-0.091555	0.0963235	101	96	1	1
d curvature midbody norm abs 50th poststim	3.17583	3.60866	-0.149609	0.157401	101	96	1	1
d curvature mean tail w paused abs 50th poststim	0.00393614	0.00460867	-0.0822328	0.0865157	101	96	1	1
d curvature std hips abs 50th poststim	0.00258592	0.00301647	-0.0845958	0.0890018	101	96	1	1
d curvature mean tail w forward abs 50th poststim	0.00620025	0.00725344	-0.0645794	0.0679429	101	96	1	1
d curvature mean tail norm abs 50th poststim	2.88864	2.97569	-0.0280849	0.0295476	101	96	1	1
d curvature mean tail abs 50th poststim	0.00461434	0.00532272	-0.0755785	0.0795149	101	96	1	1
d curvature mean neck w paused abs 50th poststim	0.00194112	0.00228661	-0.10279	0.108144	101	96	1	1
d curvature mean neck w forward abs 50th poststim	0.00371535	0.0040936	-0.0648072	0.0681826	101	96	1	1
d curvature mean neck w backward abs 50th poststim	0.00367572	0.00361125	0.015186	-0.0159769	101	96	1	1
d curvature mean neck norm abs 50th poststim	1.73692	1.749	-0.0076098	0.00800615	101	96	1	1
d curvature mean neck abs 50th poststim	0.0024443	0.00283367	-0.115614	0.121636	101	96	1	1
d curvature mean midbody w paused abs 50th poststim	0.000808699	0.000954148	-0.102336	0.107666	101	96	1	1
d curvature mean midbody w backward abs 50th poststim	0.00179575	0.00176751	0.0153832	-0.0161844	101	96	1	1
d curvature mean midbody norm abs 50th poststim	0.747297	0.740166	0.00974484	-0.0102524	101	96	1	1
d curvature mean midbody abs 50th poststim	0.00105225	0.00120024	-0.101309	0.106586	101	96	1	1
d curvature mean hips w paused abs 50th poststim	0.00167014	0.00209163	-0.111977	0.117809	101	96	1	1
d curvature mean hips w forward abs 50th poststim	0.00279881	0.0034626	-0.154958	0.163029	101	96	1	1
d curvature mean tail w backward abs 50th poststim	0.00695379	0.00681956	0.0106733	-0.0112292	101	96	1	1
d eigen projection 3 w backward abs 50th poststim	1.09848	0.952313	0.145057	-0.152612	101	96	1	1
d curvature std hips norm abs 50th poststim	1.62555	1.69087	-0.0407439	0.042866	101	96	1	1
d curvature std hips w forward abs 50th poststim	0.00265992	0.00355685	-0.127044	0.133661	101	96	1	1
d eigen projection 2 w paused abs 50th poststim	0.317985	0.359367	-0.10616	0.111689	101	96	1	1
d eigen projection 2 w forward abs 50th poststim	0.821074	0.766833	0.0860246	-0.090505	101	96	1	1
d eigen projection 2 w backward abs 50th poststim	0.949282	0.816793	0.150584	-0.158427	101	96	1	1
d eigen projection 2 abs 50th poststim	0.477351	0.470999	0.0117335	-0.0123447	101	96	1	1
d eigen projection 1 w paused abs 50th poststim	0.478617	0.586322	-0.14661	0.154246	101	96	1	1
d eigen projection 1 w forward abs 50th poststim	1.04572	1.03643	0.008975	-0.00944245	101	96	1	1
d eigen projection 1 w backward abs 50th poststim	0.998187	0.904805	0.108528	-0.11418	101	96	1	1
d curvature tail w paused abs 50th poststim	0.00646113	0.00781124	-0.0984809	0.10361	101	96	1	1
d curvature tail w forward abs 50th poststim	0.00907179	0.00994615	-0.0411941	0.0433397	101	96	1	1
d curvature tail w backward abs 50th poststim	0.00975984	0.0101252	-0.0209146	0.0220039	101	96	1	1
d curvature tail norm abs 50th poststim	4.52372	4.68208	-0.0302355	0.0318102	101	96	1	1
d curvature tail abs 50th poststim	0.00733941	0.00837058	-0.0642627	0.0676097	101	96	1	1
d curvature std tail w paused abs 50th poststim	0.00257912	0.00313364	-0.107109	0.112688	101	96	1	1
d curvature std hips w backward abs 50th poststim	0.00316506	0.00352297	-0.0621371	0.0653734	101	96	1	1
d curvature std tail w forward abs 50th poststim	0.00330686	0.00371413	-0.0405506	0.0426626	101	96	1	1
d curvature std tail norm abs 50th poststim	1.73239	1.79433	-0.0347295	0.0365383	101	96	1	1
d curvature std tail abs 50th poststim	0.00278316	0.00317626	-0.0692364	0.0728425	101	96	1	1
d curvature std neck w paused abs 50th poststim	0.00245502	0.00289153	-0.100134	0.105349	101	96	1	1
d curvature std neck w forward abs 50th poststim	0.00304057	0.00349401	-0.0933475	0.0982094	101	96	1	1
d curvature std neck w backward abs 50th poststim	0.00291871	0.00333533	-0.101986	0.107298	101	96	1	1
d curvature std neck norm abs 50th poststim	1.75662	1.78411	-0.0165447	0.0174064	101	96	1	1
d curvature std neck abs 50th poststim	0.00262767	0.00308336	-0.106925	0.112494	101	96	1	1
d curvature std midbody w paused abs 50th poststim	0.00150078	0.00203031	-0.130454	0.137249	101	96	1	1
d curvature std midbody w forward abs 50th poststim	0.00182788	0.00221421	-0.143262	0.150724	101	96	1	1
d curvature std midbody w backward abs 50th poststim	0.00195971	0.00226662	-0.124969	0.131477	101	96	1	1
d curvature std midbody norm abs 50th poststim	1.03621	1.19918	-0.134707	0.141723	101	96	1	1
d curvature std midbody abs 50th poststim	0.00161805	0.00220984	-0.150526	0.158366	101	96	1	1
d curvature std hips w paused abs 50th poststim	0.00235661	0.00284215	-0.104782	0.11024	101	96	1	1
d curvature std tail w backward abs 50th poststim	0.00349813	0.0036524	-0.0214131	0.0225284	101	96	1	1
d relative to body radial velocity head tip w backward 50th bluelight	-6.06794	-1.24171	-0.0876243	0.0921881	101	96	1	1
angular velocity head base abs 50th prestim	0.324802	0.310303	0.0558706	-0.0587805	101	96	1	1
d relative to body angular velocity tail tip w paused abs 50th bluelight	0.139623	0.145151	-0.0948944	0.0998368	101	96	1	1
d eigen projection 3 w forward abs 50th prestim	0.964179	0.948169	0.0274513	-0.028881	101	96	1	1
d eigen projection 3 w backward abs 50th prestim	1.10953	1.08446	0.0399801	-0.0420624	101	96	1	1
d eigen projection 3 abs 50th prestim	0.570808	0.546473	0.0433663	-0.045625	101	96	1	1
d eigen projection 2 w forward abs 50th prestim	0.833763	0.790103	0.0832158	-0.0875499	101	96	1	1
d eigen projection 2 w backward abs 50th prestim	0.974308	0.911268	0.0863633	-0.0908614	101	96	1	1
d eigen projection 2 abs 50th prestim	0.466653	0.42504	0.0873859	-0.0919372	101	96	1	1
d eigen projection 1 w paused abs 50th prestim	0.461151	0.451198	0.0326039	-0.034302	101	96	1	1
d eigen projection 1 w forward abs 50th prestim	1.01623	1.00746	0.0161948	-0.0170383	101	96	1	1
d eigen projection 1 w backward abs 50th prestim	1.02071	0.916135	0.0993817	-0.104558	101	96	1	1
d eigen projection 1 abs 50th prestim	0.631357	0.584893	0.080006	-0.084173	101	96	1	1
d curvature tail w paused abs 50th prestim	0.00469827	0.00441913	0.0368057	-0.0387227	101	96	1	1
d curvature tail w forward abs 50th prestim	0.00673954	0.00607221	0.0529293	-0.055686	101	96	1	1
d eigen projection 3 w paused abs 50th prestim	0.378888	0.388964	-0.0510074	0.053664	101	96	1	1
d curvature tail w backward abs 50th prestim	0.00820346	0.00727958	0.0669332	-0.0704193	101	96	1	1
d curvature std tail w paused abs 50th prestim	0.00203979	0.0018672	0.05334	-0.0561181	101	96	1	1
d curvature std tail w forward abs 50th prestim	0.00233049	0.0022163	0.0313287	-0.0329604	101	96	1	1
d curvature std tail w backward abs 50th prestim	0.00295795	0.00253099	0.0782832	-0.0823605	101	96	1	1
d curvature std tail norm abs 50th prestim	1.58412	1.45016	0.0978038	-0.102898	101	96	1	1
d curvature std neck w paused abs 50th prestim	0.00199325	0.00194903	0.0123147	-0.0129561	101	96	1	1
d curvature std neck w forward abs 50th prestim	0.00244624	0.00263376	-0.0442435	0.0465478	101	96	1	1
d curvature std neck w backward abs 50th prestim	0.00312112	0.00297232	0.0142733	-0.0150167	101	96	1	1
d curvature std neck norm abs 50th prestim	1.58591	1.54018	0.0418313	-0.04401	101	96	1	1
d curvature std neck abs 50th prestim	0.00220536	0.00212226	0.0226713	-0.0238521	101	96	1	1
d curvature std midbody w paused abs 50th prestim	0.00106181	0.00112617	-0.032119	0.0337919	101	96	1	1
d curvature std midbody w forward abs 50th prestim	0.00150624	0.00154418	-0.0138031	0.014522	101	96	1	1
d curvature std midbody w backward abs 50th prestim	0.00170926	0.00189268	-0.064456	0.067813	101	96	1	1
d curvature tail norm abs 50th prestim	4.00455	3.60269	0.108348	-0.113992	101	96	1	1
d curvature std midbody norm abs 50th prestim	0.913029	0.905926	0.00883431	-0.00929443	101	96	1	1
d eigen projection 4 abs 50th prestim	0.738113	0.696598	0.0569595	-0.0599262	101	96	1	1
d eigen projection 4 w forward abs 50th prestim	0.989388	0.982311	0.0136409	-0.0143514	101	96	1	1
d minor axis w backward 50th prestim	-0.503456	-0.279144	-0.010844	0.0114087	101	96	1	1
d minor axis norm 50th prestim	-0.00117071	-0.00130913	0.0171356	-0.0180281	101	96	1	1
d minor axis 50th prestim	-1.06569	-1.16258	0.0198491	-0.0208829	101	96	1	1
d major axis w paused 50th prestim	0.5825	1.79244	-0.127052	0.13367	101	96	1	1
d major axis w forward 50th prestim	1.75207	-0.447022	0.0757975	-0.0797453	101	96	1	1
d major axis w backward 50th prestim	-13.5841	-12.4943	-0.0256467	0.0269825	101	96	1	1
d major axis norm 50th prestim	-0.00289751	0.00187448	-0.102495	0.107833	101	96	1	1
d major axis 50th prestim	-1.56838	1.23672	-0.111932	0.117761	101	96	1	1
d length w paused 50th prestim	-0.68768	-0.0172198	-0.0626106	0.0658716	101	96	1	1
d length w forward 50th prestim	4.43191	3.73971	0.0261852	-0.027549	101	96	1	1
d length w backward 50th prestim	-13.1998	-11.432	-0.0321889	0.0338655	101	96	1	1
d length norm 50th prestim	-0.00484129	0.000819773	-0.0740347	0.0778906	101	96	1	1
d eigen projection 4 w backward abs 50th prestim	1.01276	0.970776	0.0523322	-0.0550578	101	96	1	1
d length 50th prestim	-2.96891	0.276272	-0.0789828	0.0830965	101	96	1	1
d eigen projection 7 w forward abs 50th prestim	0.654782	0.628816	0.0700754	-0.0737251	101	96	1	1
d eigen projection 7 w backward abs 50th prestim	0.682286	0.644386	0.084814	-0.0892314	101	96	1	1
d eigen projection 7 abs 50th prestim	0.579004	0.539222	0.121901	-0.12825	101	96	1	1
d eigen projection 6 w paused abs 50th prestim	0.582548	0.551236	0.0637554	-0.067076	101	96	1	1
d eigen projection 6 w forward abs 50th prestim	0.712171	0.71326	-0.00257423	0.00270831	101	96	1	1
d eigen projection 6 w backward abs 50th prestim	0.718488	0.692511	0.0539365	-0.0567457	101	96	1	1
d eigen projection 6 abs 50th prestim	0.63842	0.58815	0.0932402	-0.0980965	101	96	1	1
d eigen projection 5 w paused abs 50th prestim	0.587324	0.572797	0.0423403	-0.0445456	101	96	1	1
d eigen projection 5 w forward abs 50th prestim	0.823717	0.794702	0.0750744	-0.0789845	101	96	1	1
d eigen projection 5 w backward abs 50th prestim	0.786449	0.809936	-0.0411573	0.0433009	101	96	1	1
d eigen projection 5 abs 50th prestim	0.655116	0.63207	0.0626615	-0.0659251	101	96	1	1
d eigen projection 4 w paused abs 50th prestim	0.575037	0.573634	0.00368629	-0.00387828	101	96	1	1
d eigen projection 7 w paused abs 50th prestim	0.532999	0.51228	0.0792891	-0.0834188	101	96	1	1
d curvature std midbody abs 50th prestim	0.00124507	0.00127572	-0.0139457	0.014672	101	96	1	1
d curvature std hips w paused abs 50th prestim	0.00173667	0.00176356	-0.00941444	0.00990477	101	96	1	1
d curvature std hips w forward abs 50th prestim	0.00219839	0.00221492	-0.00410472	0.00431851	101	96	1	1
d curvature mean hips w paused abs 50th prestim	0.00134678	0.00131907	0.0106042	-0.0111565	101	96	1	1
d curvature mean hips w forward abs 50th prestim	0.00232443	0.00237626	-0.0204016	0.0214642	101	96	1	1
d curvature mean hips w backward abs 50th prestim	0.00317662	0.00290999	0.0554557	-0.0583441	101	96	1	1
d curvature mean hips norm abs 50th prestim	1.28976	1.23123	0.0475767	-0.0500547	101	96	1	1
d curvature mean hips abs 50th prestim	0.00174368	0.00165293	0.033117	-0.0348419	101	96	1	1
d curvature mean head w paused abs 50th prestim	0.00429353	0.0045966	-0.0442103	0.0465129	101	96	1	1
d curvature mean head w forward abs 50th prestim	0.00674084	0.00714132	-0.0453044	0.047664	101	96	1	1
d curvature mean head w backward abs 50th prestim	0.00688365	0.0064904	0.0322787	-0.0339598	101	96	1	1
d curvature mean head norm abs 50th prestim	3.79384	3.84088	-0.0171762	0.0180708	101	96	1	1
d curvature mean head abs 50th prestim	0.00496313	0.00526781	-0.041293	0.0434437	101	96	1	1
d curvature hips w paused abs 50th prestim	0.0035841	0.00344508	0.0201745	-0.0212253	101	96	1	1
d curvature hips w forward abs 50th prestim	0.0046803	0.00491176	-0.0297264	0.0312746	101	96	1	1
d curvature mean midbody abs 50th prestim	0.000914597	0.000853933	0.0487319	-0.05127	101	96	1	1
d curvature hips w backward abs 50th prestim	0.00630267	0.00542926	0.0852979	-0.0897405	101	96	1	1
d curvature hips abs 50th prestim	0.00429671	0.00389138	0.0530474	-0.0558103	101	96	1	1
d curvature head w paused abs 50th prestim	0.00589013	0.00620087	-0.030107	0.0316751	101	96	1	1
d curvature head w forward abs 50th prestim	0.0085109	0.0088783	-0.0326268	0.0343262	101	96	1	1
d curvature head w backward abs 50th prestim	0.008818	0.00803927	0.0520176	-0.0547269	101	96	1	1
d curvature head norm abs 50th prestim	5.0184	5.06513	-0.0116799	0.0122883	101	96	1	1
d curvature head abs 50th prestim	0.0066927	0.00699009	-0.0272266	0.0286447	101	96	1	1
d blob solidity w paused 50th prestim	-3.75395e-05	-1.00119e-05	-0.0290896	0.0306046	101	96	1	1
d blob solidity w forward 50th prestim	0.000115227	0.000105438	0.00529708	-0.00557297	101	96	1	1
d blob solidity w backward 50th prestim	-0.000253969	0.000223294	-0.128441	0.13513	101	96	1	1
d blob solidity 50th prestim	-3.15576e-07	2.6524e-05	-0.034018	0.0357898	101	96	1	1
d blob quirkiness w paused 50th prestim	-1.70416e-05	-2.19457e-05	0.0413089	-0.0434604	101	96	1	1
d blob quirkiness w forward 50th prestim	1.56252e-06	9.63248e-05	-0.0943555	0.0992699	101	96	1	1
d curvature hips norm abs 50th prestim	3.04571	2.80956	0.0811098	-0.0853342	101	96	1	1
d curvature mean midbody norm abs 50th prestim	0.705186	0.652335	0.0751404	-0.079054	101	96	1	1
d curvature mean midbody w backward abs 50th prestim	0.00181443	0.00177965	0.0134652	-0.0141665	101	96	1	1
d curvature mean midbody w forward abs 50th prestim	0.00136844	0.00138338	-0.0130407	0.0137199	101	96	1	1
d curvature std hips w backward abs 50th prestim	0.00303527	0.00243602	0.0654341	-0.0688421	101	96	1	1
d curvature std hips norm abs 50th prestim	1.38693	1.38426	0.00266357	-0.0028023	101	96	1	1
d curvature std hips abs 50th prestim	0.0019055	0.00190937	-0.00131358	0.001382	101	96	1	1
d curvature std head w paused abs 50th prestim	0.00257025	0.00259389	-0.0061152	0.0064337	101	96	1	1
d curvature std head w backward abs 50th prestim	0.00332924	0.00312985	0.0309454	-0.0325572	101	96	1	1
d curvature std head norm abs 50th prestim	2.0687	1.98774	0.0511936	-0.05386	101	96	1	1
d curvature std head abs 50th prestim	0.00280318	0.00276085	0.00938058	-0.00986915	101	96	1	1
d curvature neck w paused abs 50th prestim	0.00356622	0.00355248	0.00223247	-0.00234875	101	96	1	1
d curvature neck w forward abs 50th prestim	0.00515324	0.00551319	-0.0443719	0.0466829	101	96	1	1
d curvature neck w backward abs 50th prestim	0.00585378	0.00587767	-0.00311961	0.00328209	101	96	1	1
d curvature neck abs 50th prestim	0.00413968	0.00404557	0.0155719	-0.0163829	101	96	1	1
d curvature midbody w paused abs 50th prestim	0.00314299	0.00333983	-0.0387645	0.0407835	101	96	1	1
d curvature midbody w forward abs 50th prestim	0.0045287	0.00484666	-0.0579221	0.0609389	101	96	1	1
d curvature midbody w backward abs 50th prestim	0.00562862	0.0059466	-0.033853	0.0356162	101	96	1	1
d curvature midbody norm abs 50th prestim	3.01547	2.83344	0.049361	-0.0519319	101	96	1	1
d curvature midbody abs 50th prestim	0.00408384	0.00383785	0.0305875	-0.0321806	101	96	1	1
d curvature mean tail w paused abs 50th prestim	0.00278909	0.00284675	-0.0115796	0.0121827	101	96	1	1
d curvature mean tail w forward abs 50th prestim	0.00422935	0.00402589	0.0291752	-0.0306947	101	96	1	1
d curvature mean tail w backward abs 50th prestim	0.00513303	0.00485281	0.0377983	-0.0397669	101	96	1	1
d curvature mean tail norm abs 50th prestim	2.42948	2.36573	0.0306905	-0.032289	101	96	1	1
d curvature mean tail abs 50th prestim	0.00332997	0.00323752	0.0176862	-0.0186074	101	96	1	1
d curvature mean neck w paused abs 50th prestim	0.00165299	0.00156361	0.0312064	-0.0328318	101	96	1	1
d curvature mean neck w forward abs 50th prestim	0.00311554	0.00340408	-0.0820039	0.086275	101	96	1	1
d curvature mean neck w backward abs 50th prestim	0.00355548	0.00350463	0.0112165	-0.0118007	101	96	1	1
d curvature mean neck norm abs 50th prestim	1.67587	1.56859	0.0690444	-0.0726405	101	96	1	1
d curvature mean neck abs 50th prestim	0.00220415	0.00205096	0.0478608	-0.0503536	101	96	1	1
d curvature mean midbody w paused abs 50th prestim	0.000641987	0.000648536	-0.00660206	0.00694592	101	96	1	1
d minor axis w forward 50th prestim	-2.09229	-2.3466	0.022924	-0.024118	101	96	1	1
d blob quirkiness w backward 50th prestim	0.000871204	-0.00014546	0.0652318	-0.0686293	101	96	1	1
d minor axis w paused 50th prestim	-0.776919	-1.09974	0.0795446	-0.0836876	101	96	1	1
d quirkiness w backward 50th prestim	-6.20501e-05	-0.000319708	0.0248158	-0.0261083	101	96	1	1
d speed neck w forward 50th prestim	-6.96866	-3.96734	-0.0592968	0.0623852	101	96	1	1
d speed neck w backward 50th prestim	7.19864	11.7163	-0.0354609	0.0373078	101	96	1	1
d speed neck 50th prestim	-7.8485	-0.149476	-0.0783141	0.082393	101	96	1	1
d speed midbody w paused 50th prestim	-1.10801	-1.80626	0.0341249	-0.0359022	101	96	1	1
d speed midbody w forward 50th prestim	-8.675	-6.06547	-0.0524529	0.0551848	101	96	1	1
d speed midbody 50th prestim	-4.81802	-1.68303	-0.0453318	0.0476928	101	96	1	1
d speed hips w paused 50th prestim	0.420199	-1.88442	0.0828776	-0.0871942	101	96	1	1
d speed hips w forward 50th prestim	-10.467	-6.02114	-0.0827318	0.0870407	101	96	1	1
d speed hips w backward 50th prestim	6.50596	6.79823	-0.00410379	0.00431753	101	96	1	1
d speed hips 50th prestim	-2.22423	-2.28976	0.00150751	-0.00158603	101	96	1	1
d speed head tip w paused 50th prestim	-5.98778	-3.18077	-0.0878479	0.0924233	101	96	1	1
d speed head tip w forward 50th prestim	-9.35068	-8.72681	-0.0107537	0.0113138	101	96	1	1
d speed neck w paused 50th prestim	-2.2092	-0.827008	-0.0904359	0.0951461	101	96	1	1
d speed head tip w backward 50th prestim	-1.8707	8.00455	-0.0557255	0.0586279	101	96	1	1
d speed head base w paused 50th prestim	-2.86469	-0.644655	-0.106721	0.11228	101	96	1	1
d speed head base w forward 50th prestim	-6.06056	-4.16202	-0.0353765	0.037219	101	96	1	1
d speed head base w backward 50th prestim	2.52434	12.9578	-0.07326	0.0770757	101	96	1	1
d speed head base 50th prestim	-9.30698	0.50203	-0.0883949	0.0929988	101	96	1	1
d speed 50th prestim	-4.40362	-1.2087	-0.0482494	0.0507623	101	96	1	1
d relative to tail base radial velocity tail tip w paused 50th prestim	-1.08513	-0.908171	-0.0459495	0.0483427	101	96	1	1
d relative to tail base radial velocity tail tip w forward 50th prestim	-0.523058	-0.0889474	-0.0313952	0.0330304	101	96	1	1
d relative to tail base radial velocity tail tip w backward 50th prestim	-1.49863	-0.431124	-0.065705	0.0691271	101	96	1	1
d relative to tail base radial velocity tail tip 50th prestim	-1.52213	-0.873188	-0.0911773	0.0959261	101	96	1	1
d relative to tail base angular velocity tail tip w paused abs 50th prestim	1.21765	1.16841	0.0409758	-0.04311	101	96	1	1
d relative to tail base angular velocity tail tip w forward abs 50th prestim	1.5459	1.43867	0.0671753	-0.0706741	101	96	1	1
d relative to tail base angular velocity tail tip w backward abs 50th prestim	1.7144	1.61563	0.0643958	-0.0677497	101	96	1	1
d speed head tip 50th prestim	-15.3382	-2.03471	-0.0864807	0.0909849	101	96	1	1
d relative to tail base angular velocity tail tip abs 50th prestim	1.37893	1.24782	0.0915379	-0.0963055	101	96	1	1
d speed tail base 50th prestim	-1.42086	-2.90313	0.0371584	-0.0390937	101	96	1	1
d speed tail base w forward 50th prestim	-9.84829	-5.26623	-0.0699179	0.0735594	101	96	1	1
eigen projection 2 abs 50th prestim	1.37705	1.44263	-0.0547676	0.0576201	101	96	1	1
eigen projection 1 w paused abs 50th prestim	1.68504	1.91951	-0.125783	0.132334	101	96	1	1
eigen projection 1 w backward abs 50th prestim	1.60654	1.74549	-0.0851426	0.0895771	101	96	1	1
eigen projection 1 abs 50th prestim	1.65977	1.84936	-0.10765	0.113256	101	96	1	1
d width tail base w paused 50th prestim	-0.352579	-0.322818	-0.00748247	0.00787218	101	96	1	1
d width tail base w forward 50th prestim	1.38509	1.26748	0.0279983	-0.0294566	101	96	1	1
d width tail base w backward 50th prestim	-1.95279	-1.1241	-0.0896904	0.0943618	101	96	1	1
d width tail base norm 50th prestim	-0.000561752	-0.000158162	-0.0650223	0.0684089	101	96	1	1
d width tail base 50th prestim	-0.279174	-0.215637	-0.0160083	0.0168421	101	96	1	1
d width midbody w paused 50th prestim	0.0585448	-0.0104006	0.0517455	-0.0544406	101	96	1	1
d width midbody w forward 50th prestim	0.128032	-0.000114956	0.0632404	-0.0665342	101	96	1	1
d width midbody w backward 50th prestim	0.236432	0.474016	-0.0689818	0.0725746	101	96	1	1
d speed tail base w backward 50th prestim	4.64889	6.19559	-0.0219924	0.0231379	101	96	1	1
d width midbody 50th prestim	0.0909763	0.00933748	0.06974	-0.0733723	101	96	1	1
d width head base w forward 50th prestim	-1.16227	-1.31506	0.0230983	-0.0243014	101	96	1	1
d width head base w backward 50th prestim	1.40648	1.09097	0.0266963	-0.0280868	101	96	1	1
d width head base norm 50th prestim	-0.00114173	0.00029742	-0.126063	0.132629	101	96	1	1
d width head base 50th prestim	-0.464509	0.207841	-0.131023	0.137847	101	96	1	1
d speed w paused 50th prestim	-0.72062	-1.38684	0.0421867	-0.0443839	101	96	1	1
d speed w forward 50th prestim	-8.30653	-5.25915	-0.067155	0.0706526	101	96	1	1
d speed w backward 50th prestim	8.56189	8.31875	0.00255388	-0.0026869	101	96	1	1
d speed tail tip w paused 50th prestim	2.68416	-1.79822	0.103986	-0.109402	101	96	1	1
d speed tail tip w forward 50th prestim	-8.51251	-3.35393	-0.0682753	0.0718313	101	96	1	1
d speed tail tip w backward 50th prestim	5.11795	6.65572	-0.0229346	0.0241291	101	96	1	1
d speed tail tip 50th prestim	1.61537	-2.24923	0.0870036	-0.091535	101	96	1	1
d speed tail base w paused 50th prestim	0.668681	-2.34238	0.0934027	-0.0982674	101	96	1	1
d width head base w paused 50th prestim	-0.00524824	0.334133	-0.0915712	0.0963405	101	96	1	1
d relative to neck radial velocity head tip w paused 50th prestim	-3.46728	-3.09118	-0.0323081	0.0339908	101	96	1	1
d relative to neck radial velocity head tip w forward 50th prestim	-1.80766	-0.180682	-0.0434054	0.0456661	101	96	1	1
d relative to neck radial velocity head tip w backward 50th prestim	-5.44758	-1.27131	-0.0962394	0.101252	101	96	1	1
d relative to body radial velocity neck w backward 50th prestim	-0.673983	-0.0622013	-0.0135603	0.0142665	101	96	1	1
d relative to body radial velocity neck 50th prestim	-3.16996	-0.332863	-0.0807278	0.0849323	101	96	1	1
d relative to body radial velocity hips w paused 50th prestim	-0.719115	-0.309014	-0.0834443	0.0877904	101	96	1	1
d relative to body radial velocity hips w backward 50th prestim	-0.391691	-0.00850811	-0.00855457	0.00900013	101	96	1	1
d relative to body radial velocity hips 50th prestim	-3.16721	-0.223731	-0.0802423	0.0844216	101	96	1	1
d relative to body radial velocity head tip w paused 50th prestim	-3.71558	-2.67605	-0.0627593	0.066028	101	96	1	1
d relative to body radial velocity head tip w backward 50th prestim	-7.77321	0.0812535	-0.100167	0.105384	101	96	1	1
d relative to body radial velocity head tip 50th prestim	-7.30265	-2.00896	-0.0860542	0.0905362	101	96	1	1
d relative to body angular velocity tail tip w paused abs 50th prestim	0.190381	0.181182	0.0566994	-0.0596525	101	96	1	1
d relative to body angular velocity tail tip w forward abs 50th prestim	0.324317	0.27399	0.142965	-0.150411	101	96	1	1
d relative to body angular velocity tail tip w backward abs 50th prestim	0.387418	0.359649	0.0626796	-0.0659442	101	96	1	1
d relative to body angular velocity tail tip abs 50th prestim	0.227517	0.20236	0.132377	-0.139271	101	96	1	1
d relative to body radial velocity neck w forward 50th prestim	0.272092	-0.0541093	0.0123302	-0.0129724	101	96	1	1
d relative to body angular velocity neck w paused abs 50th prestim	0.126385	0.125155	0.0159204	-0.0167495	101	96	1	1
d relative to body angular velocity neck w backward abs 50th prestim	0.302521	0.280524	0.0691848	-0.0727882	101	96	1	1
d relative to body angular velocity neck abs 50th prestim	0.16903	0.149052	0.0963396	-0.101357	101	96	1	1
d relative to body angular velocity hips w paused abs 50th prestim	0.128223	0.129504	-0.014625	0.0153868	101	96	1	1
d relative to body angular velocity hips w forward abs 50th prestim	0.235527	0.221263	0.0758655	-0.0798169	101	96	1	1
d relative to body angular velocity hips w backward abs 50th prestim	0.285611	0.269434	0.0639593	-0.0672905	101	96	1	1
d relative to body angular velocity hips abs 50th prestim	0.160224	0.153039	0.0675745	-0.071094	101	96	1	1
d relative to body angular velocity head tip w paused abs 50th prestim	0.245494	0.239461	0.0303817	-0.0319641	101	96	1	1
d relative to body angular velocity head tip w forward abs 50th prestim	0.463624	0.451092	0.0331415	-0.0348676	101	96	1	1
d relative to body angular velocity head tip w backward abs 50th prestim	0.475726	0.450961	0.0353796	-0.0372222	101	96	1	1
d relative to body angular velocity head tip abs 50th prestim	0.315701	0.28296	0.0732501	-0.0770652	101	96	1	1
d quirkiness w paused 50th prestim	0.000139641	0.000220816	-0.0346739	0.0364799	101	96	1	1
d quirkiness w forward 50th prestim	0.000562688	0.000808837	-0.0418348	0.0440137	101	96	1	1
d relative to body angular velocity neck w forward abs 50th prestim	0.235645	0.215301	0.101611	-0.106903	101	96	1	1
d relative to body radial velocity neck w paused 50th prestim	-0.762579	-0.266107	-0.100178	0.105396	101	96	1	1
d relative to body radial velocity tail tip 50th prestim	-4.17262	-1.29951	-0.0694837	0.0731027	101	96	1	1
d relative to body radial velocity tail tip w backward 50th prestim	2.62578	3.68643	-0.016724	0.017595	101	96	1	1
d relative to neck radial velocity head tip 50th prestim	-5.81876	-3.0204	-0.0771321	0.0811494	101	96	1	1
d relative to neck angular velocity head tip w paused abs 50th prestim	0.678389	0.678019	0.000668863	-0.0007037	101	96	1	1
d relative to neck angular velocity head tip w forward abs 50th prestim	1.14361	1.17477	-0.0361683	0.0380521	101	96	1	1
d relative to neck angular velocity head tip w backward abs 50th prestim	1.15826	1.08476	0.0497435	-0.0523343	101	96	1	1
d relative to neck angular velocity head tip abs 50th prestim	0.818696	0.795733	0.032169	-0.0338445	101	96	1	1
d relative to hips radial velocity tail tip w paused 50th prestim	-1.04918	-0.917634	-0.0216884	0.022818	101	96	1	1
d relative to hips radial velocity tail tip w forward 50th prestim	0.624195	0.113288	0.0206651	-0.0217414	101	96	1	1
d relative to hips radial velocity tail tip w backward 50th prestim	1.63313	0.565656	0.0454561	-0.0478237	101	96	1	1
d relative to hips radial velocity tail tip 50th prestim	-1.43694	-0.805966	-0.0808024	0.0850108	101	96	1	1
d relative to hips angular velocity tail tip w paused abs 50th prestim	0.503511	0.485089	0.0414005	-0.0435568	101	96	1	1
d relative to hips angular velocity tail tip w forward abs 50th prestim	0.754797	0.693906	0.0757568	-0.0797025	101	96	1	1
d relative to hips angular velocity tail tip w backward abs 50th prestim	0.941756	0.881135	0.0542648	-0.0570911	101	96	1	1
d relative to hips angular velocity tail tip abs 50th prestim	0.627009	0.548962	0.0900162	-0.0947046	101	96	1	1
d relative to head base radial velocity head tip w paused 50th prestim	-1.805	-1.78612	-0.00331188	0.00348437	101	96	1	1
d relative to head base radial velocity head tip w forward 50th prestim	-1.10917	-0.155573	-0.0512615	0.0539314	101	96	1	1
d relative to head base radial velocity head tip w backward 50th prestim	-3.38958	-1.21476	-0.087939	0.0925191	101	96	1	1
d relative to head base radial velocity head tip 50th prestim	-3.21843	-1.64346	-0.0715875	0.075316	101	96	1	1
d relative to head base angular velocity head tip w paused abs 50th prestim	1.59994	1.57841	0.0187045	-0.0196787	101	96	1	1
d relative to head base angular velocity head tip w forward abs 50th prestim	2.16399	2.24175	-0.0458679	0.0482569	101	96	1	1
d relative to head base angular velocity head tip w backward abs 50th prestim	2.12025	2.01405	0.0509573	-0.0536114	101	96	1	1
d relative to head base angular velocity head tip abs 50th prestim	1.7428	1.72101	0.01776	-0.018685	101	96	1	1
d relative to body speed midbody w paused abs 50th prestim	14.5898	14.0123	0.0983317	-0.103453	101	96	1	1
d relative to body speed midbody w forward abs 50th prestim	30.8405	27.0873	0.153579	-0.161578	101	96	1	1
d relative to body speed midbody w backward abs 50th prestim	39.2633	36.3561	0.077194	-0.0812145	101	96	1	1
d relative to body speed midbody abs 50th prestim	19.9644	17.4381	0.136878	-0.144007	101	96	1	1
d relative to body radial velocity tail tip w paused 50th prestim	-1.75197	-1.25696	-0.0430854	0.0453294	101	96	1	1
d relative to body radial velocity tail tip w forward 50th prestim	0.989483	-0.42676	0.0335574	-0.0353051	101	96	1	1
d quirkiness 50th prestim	0.00011698	0.000209354	-0.0405833	0.042697	101	96	1	1
d blob quirkiness 50th prestim	-1.10328e-05	-1.45092e-05	0.0422115	-0.0444101	101	96	1	1
d blob perimeter w paused 50th prestim	0.017854	-0.738943	0.100367	-0.105594	101	96	1	1
d blob perimeter w forward 50th prestim	-0.557869	0.032909	-0.0403672	0.0424697	101	96	1	1
curvature head norm abs 50th prestim	3.98847	3.9492	0.0204045	-0.0214673	101	96	1	1
curvature head abs 50th prestim	0.0049529	0.00499589	-0.00972624	0.0102328	101	96	1	1
blob solidity w paused 50th prestim	0.912255	0.909131	0.0521646	-0.0548815	101	96	1	1
blob solidity w forward 50th prestim	0.908776	0.912271	-0.0803758	0.0845621	101	96	1	1
blob solidity w backward 50th prestim	0.909471	0.910718	-0.0269087	0.0283102	101	96	1	1
blob solidity 50th prestim	0.911609	0.908514	0.0513091	-0.0539814	101	96	1	1
blob quirkiness w paused 50th prestim	0.828659	0.812521	0.052655	-0.0553974	101	96	1	1
blob quirkiness w forward 50th prestim	0.839413	0.839581	-0.000682357	0.000717896	101	96	1	1
blob quirkiness w backward 50th prestim	0.821755	0.824141	-0.00817822	0.00860417	101	96	1	1
blob quirkiness 50th prestim	0.82971	0.817956	0.0431194	-0.0453652	101	96	1	1
blob perimeter w paused 50th prestim	2821.48	2792.71	0.0359654	-0.0378386	101	96	1	1
blob perimeter w forward 50th prestim	2903.32	2842.57	0.077912	-0.0819699	101	96	1	1
curvature head w backward abs 50th prestim	0.00466425	0.00495727	-0.0631672	0.0664572	101	96	1	1
blob perimeter w backward 50th prestim	2849.05	2803.23	0.056594	-0.0595416	101	96	1	1
blob hu6 w paused 50th prestim	-8.77011e-11	-9.9329e-10	0.0390359	-0.041069	101	96	1	1
blob hu6 w forward 50th prestim	-7.18778e-11	-3.35885e-10	0.0493658	-0.051937	101	96	1	1
blob hu6 w backward 50th prestim	-4.11049e-09	-5.90991e-09	0.0709221	-0.074616	101	96	1	1
blob hu6 50th prestim	-5.05837e-10	-1.33121e-09	0.0359549	-0.0378275	101	96	1	1
blob hu5 w forward 50th prestim	-4.81911e-07	-2.62143e-07	-0.030011	0.031574	101	96	1	1
blob hu5 w backward 50th prestim	-1.01537e-06	-8.4453e-07	-0.0291491	0.0306673	101	96	1	1
blob hu5 50th prestim	-1.01564e-06	-1.04926e-06	0.00706658	-0.00743463	101	96	1	1
blob hu4 w paused 50th prestim	-7.80884e-10	-9.81543e-10	0.0164061	-0.0172605	101	96	1	1
blob hu4 w forward 50th prestim	-1.00397e-10	2.60037e-12	-0.00815344	0.0085781	101	96	1	1
blob hu4 w backward 50th prestim	5.38008e-10	1.24912e-09	-0.0562731	0.059204	101	96	1	1
blob hu4 50th prestim	-1.98699e-10	-4.02563e-10	0.0213857	-0.0224995	101	96	1	1
blob hu3 w paused 50th prestim	4.60786e-05	4.7066e-05	-0.013275	0.0139664	101	96	1	1
blob perimeter 50th prestim	2826.74	2800.62	0.0315615	-0.0332054	101	96	1	1
blob hu3 w forward 50th prestim	4.37821e-05	4.45968e-05	-0.0133191	0.0140128	101	96	1	1
curvature head w forward abs 50th prestim	0.00600999	0.00621006	-0.0440416	0.0463354	101	96	1	1
curvature hips abs 50th prestim	0.00426739	0.00431043	-0.0143213	0.0150672	101	96	1	1
curvature mean tail w backward abs 50th prestim	0.00491397	0.00456693	0.0644058	-0.0677603	101	96	1	1
curvature mean tail norm abs 50th prestim	3.43557	3.37006	0.0279796	-0.0294368	101	96	1	1
curvature mean tail abs 50th prestim	0.00453251	0.00421253	0.0533119	-0.0560885	101	96	1	1
curvature mean neck w paused abs 50th prestim	0.00364557	0.00384766	-0.105244	0.110725	101	96	1	1
curvature mean neck w forward abs 50th prestim	0.00405209	0.00421607	-0.0761639	0.0801307	101	96	1	1
curvature mean neck w backward abs 50th prestim	0.00365524	0.00387229	-0.0931981	0.0980522	101	96	1	1
curvature mean neck norm abs 50th prestim	3.14888	3.27609	-0.0750145	0.0789215	101	96	1	1
curvature mean neck abs 50th prestim	0.00372761	0.0039415	-0.118733	0.124917	101	96	1	1
curvature mean midbody w paused abs 50th prestim	0.00221332	0.00226255	-0.0222651	0.0234247	101	96	1	1
curvature mean midbody w forward abs 50th prestim	0.00221226	0.00201864	0.104769	-0.110226	101	96	1	1
curvature mean midbody w backward abs 50th prestim	0.00234228	0.00224449	0.0528314	-0.055583	101	96	1	1
curvature mean midbody norm abs 50th prestim	1.78047	1.80625	-0.0188013	0.0197806	101	96	1	1
curvature head w paused abs 50th prestim	0.00458971	0.00471259	-0.027887	0.0293394	101	96	1	1
curvature mean midbody abs 50th prestim	0.00220896	0.00222309	-0.00688231	0.00724077	101	96	1	1
curvature mean hips w forward abs 50th prestim	0.0035341	0.00375076	-0.0759149	0.0798688	101	96	1	1
curvature mean hips w backward abs 50th prestim	0.0039317	0.00436976	-0.126402	0.132986	101	96	1	1
curvature mean hips norm abs 50th prestim	2.94864	3.13492	-0.0873283	0.0918766	101	96	1	1
curvature mean hips abs 50th prestim	0.00351915	0.00384323	-0.107965	0.113588	101	96	1	1
curvature mean head w paused abs 50th prestim	0.00423638	0.00446792	-0.0573139	0.060299	101	96	1	1
curvature mean head w forward abs 50th prestim	0.00558347	0.00590304	-0.0811682	0.0853957	101	96	1	1
curvature mean head w backward abs 50th prestim	0.00432471	0.00475426	-0.0961679	0.101177	101	96	1	1
curvature mean head norm abs 50th prestim	3.72603	3.79848	-0.037222	0.0391606	101	96	1	1
curvature mean head abs 50th prestim	0.00456371	0.00476023	-0.0499526	0.0525543	101	96	1	1
curvature hips w paused abs 50th prestim	0.00424888	0.00425482	-0.00208249	0.00219095	101	96	1	1
curvature hips w backward abs 50th prestim	0.00456461	0.00468668	-0.0370595	0.0389897	101	96	1	1
curvature hips norm abs 50th prestim	3.51367	3.58105	-0.0324685	0.0341595	101	96	1	1
curvature mean hips w paused abs 50th prestim	0.00338399	0.00385518	-0.159905	0.168233	101	96	1	1
blob hu3 w backward 50th prestim	4.32481e-05	4.22077e-05	0.0172916	-0.0181923	101	96	1	1
blob hu3 50th prestim	4.40446e-05	4.42224e-05	-0.00253429	0.00266628	101	96	1	1
blob hu2 w paused 50th prestim	0.000456434	0.000484944	-0.0391568	0.0411962	101	96	1	1
angular velocity w forward abs 50th prestim	0.0630808	0.0648174	-0.0420175	0.0442059	101	96	1	1
angular velocity w backward abs 50th prestim	0.0791844	0.0716797	0.0968149	-0.101857	101	96	1	1
angular velocity tail tip w paused abs 50th prestim	0.355109	0.354244	0.00338515	-0.00356145	101	96	1	1
angular velocity tail tip w forward abs 50th prestim	0.519962	0.489224	0.0910243	-0.0957652	101	96	1	1
angular velocity tail tip w backward abs 50th prestim	0.596797	0.553228	0.0895331	-0.0941963	101	96	1	1
angular velocity tail tip abs 50th prestim	0.435562	0.392598	0.0984901	-0.10362	101	96	1	1
angular velocity tail base w paused abs 50th prestim	0.182919	0.189521	-0.0545212	0.0573609	101	96	1	1
angular velocity tail base w forward abs 50th prestim	0.309318	0.304249	0.0252627	-0.0265785	101	96	1	1
angular velocity tail base w backward abs 50th prestim	0.376474	0.358083	0.0820887	-0.0863641	101	96	1	1
angular velocity tail base abs 50th prestim	0.228778	0.22691	0.0131142	-0.0137972	101	96	1	1
angular velocity neck w paused abs 50th prestim	0.101067	0.100946	0.00272548	-0.00286743	101	96	1	1
angular velocity neck w forward abs 50th prestim	0.265149	0.268192	-0.0198745	0.0209097	101	96	1	1
angular velocity w paused abs 50th prestim	0.0270315	0.0277277	-0.0351084	0.036937	101	96	1	1
angular velocity neck w backward abs 50th prestim	0.280969	0.265787	0.0826091	-0.0869117	101	96	1	1
angular velocity midbody w paused abs 50th prestim	0.0466892	0.0467582	-0.00229734	0.002417	101	96	1	1
angular velocity midbody w backward abs 50th prestim	0.159278	0.145139	0.127957	-0.134621	101	96	1	1
angular velocity hips w paused abs 50th prestim	0.0807997	0.0831617	-0.0475056	0.0499799	101	96	1	1
angular velocity hips w forward abs 50th prestim	0.19573	0.20043	-0.03792	0.039895	101	96	1	1
angular velocity hips w backward abs 50th prestim	0.248168	0.244363	0.0235666	-0.0247941	101	96	1	1
angular velocity head tip w paused abs 50th prestim	0.55945	0.558676	0.00260719	-0.00274298	101	96	1	1
angular velocity head tip w forward abs 50th prestim	0.813616	0.830117	-0.0423292	0.0445339	101	96	1	1
angular velocity head tip w backward abs 50th prestim	0.76587	0.701198	0.0845102	-0.0889118	101	96	1	1
angular velocity head tip abs 50th prestim	0.64854	0.621575	0.0656454	-0.0690645	101	96	1	1
angular velocity head base w paused abs 50th prestim	0.249223	0.253163	-0.021809	0.0229449	101	96	1	1
angular velocity head base w forward abs 50th prestim	0.464992	0.470369	-0.0249358	0.0262345	101	96	1	1
angular velocity head base w backward abs 50th prestim	0.456533	0.41876	0.122078	-0.128437	101	96	1	1
angular velocity neck abs 50th prestim	0.15184	0.143167	0.0622955	-0.06554	101	96	1	1
area 50th prestim	66884.9	62298.1	0.121515	-0.127844	101	96	1	1
area norm 50th prestim	0.093088	0.0900294	0.0623454	-0.0655925	101	96	1	1
area w backward 50th prestim	64507.4	60911.7	0.0971571	-0.102217	101	96	1	1
blob hu2 w forward 50th prestim	0.000390043	0.000398232	-0.0171344	0.0180269	101	96	1	1
blob hu2 50th prestim	0.000424091	0.000451716	-0.0417628	0.043938	101	96	1	1
blob hu1 w paused 50th prestim	0.0232916	0.0219062	0.0686503	-0.0722259	101	96	1	1
blob hu1 w forward 50th prestim	0.0247064	0.0238416	0.044887	-0.0472249	101	96	1	1
blob hu1 w backward 50th prestim	0.0225391	0.0213994	0.061345	-0.0645401	101	96	1	1
blob hu1 50th prestim	0.0231008	0.0219557	0.056076	-0.0589966	101	96	1	1
blob hu0 w paused 50th prestim	0.226861	0.224808	0.042062	-0.0442527	101	96	1	1
blob hu0 w forward 50th prestim	0.229816	0.227609	0.0478	-0.0502896	101	96	1	1
blob hu0 w backward 50th prestim	0.225315	0.222428	0.0623754	-0.0656241	101	96	1	1
blob hu0 50th prestim	0.226173	0.22499	0.0238454	-0.0250873	101	96	1	1
blob compactness w paused 50th prestim	0.625031	0.61971	0.0353281	-0.0371681	101	96	1	1
blob compactness w forward 50th prestim	0.615321	0.620042	-0.0386058	0.0406165	101	96	1	1
blob compactness w backward 50th prestim	0.620242	0.622835	-0.0208269	0.0219117	101	96	1	1
blob compactness 50th prestim	0.623657	0.61744	0.0406422	-0.0427589	101	96	1	1
blob box width w paused 50th prestim	517.818	518.494	-0.00721576	0.00759158	101	96	1	1
blob box width w forward 50th prestim	522.396	514.729	0.0894237	-0.0940812	101	96	1	1
blob box width w backward 50th prestim	522.857	521.132	0.0177722	-0.0186978	101	96	1	1
blob box width 50th prestim	518.076	517.107	0.0112778	-0.0118652	101	96	1	1
blob box length w paused 50th prestim	1028.56	995.404	0.0900442	-0.094734	101	96	1	1
blob box length w forward 50th prestim	1055.1	1031.74	0.0659803	-0.0694168	101	96	1	1
blob box length w backward 50th prestim	1023.76	1003.9	0.0541969	-0.0570196	101	96	1	1
blob box length 50th prestim	1023.38	997.079	0.0690291	-0.0726244	101	96	1	1
blob area w paused 50th prestim	393789	381386	0.079928	-0.0840909	101	96	1	1
blob area w backward 50th prestim	397704	387805	0.0621958	-0.0654351	101	96	1	1
blob area 50th prestim	394253	381589	0.0789127	-0.0830227	101	96	1	1
area w paused 50th prestim	66832.1	61935.2	0.131866	-0.138734	101	96	1	1
area w forward 50th prestim	68869.3	63860.9	0.136621	-0.143736	101	96	1	1
curvature mean tail w forward abs 50th prestim	0.00446604	0.00412746	0.0621834	-0.0654221	101	96	1	1
curvature mean tail w paused abs 50th prestim	0.00444834	0.00414823	0.0497534	-0.0523447	101	96	1	1
curvature midbody abs 50th prestim	0.00410516	0.00441952	-0.120313	0.12658	101	96	1	1
curvature midbody norm abs 50th prestim	3.48661	3.64569	-0.0758024	0.0797505	101	96	1	1
d blob compactness w backward 50th prestim	0.000354326	0.00118726	-0.114324	0.120278	101	96	1	1
d blob compactness 50th prestim	-6.54832e-05	6.01632e-05	-0.0793542	0.0834872	101	96	1	1
d blob box width w paused 50th prestim	-0.0294523	-0.0378721	0.041103	-0.0432438	101	96	1	1
d blob box width w forward 50th prestim	-0.00823268	-0.0242107	0.0830897	-0.0874173	101	96	1	1
d blob box width w backward 50th prestim	-0.340821	-0.00830353	-0.0583525	0.0613917	101	96	1	1
d blob box width 50th prestim	-0.0256169	-0.0336889	0.0422115	-0.0444101	101	96	1	1
d blob box length w paused 50th prestim	-0.114673	-0.147456	0.041103	-0.0432438	101	96	1	1
d blob box length w forward 50th prestim	-0.00671324	0.110162	-0.0479498	0.0504471	101	96	1	1
d blob box length w backward 50th prestim	-0.316392	-0.165705	-0.0481967	0.0507069	101	96	1	1
d blob box length 50th prestim	-0.0957452	-0.125915	0.0422115	-0.0444101	101	96	1	1
d blob area w paused 50th prestim	-91.2769	-76.7733	-0.0238406	0.0250823	101	96	1	1
d blob area w backward 50th prestim	-772.42	-627.368	-0.0286954	0.03019	101	96	1	1
d blob compactness w forward 50th prestim	0.000130799	0.000224931	-0.0153247	0.0161228	101	96	1	1
d blob area 50th prestim	-202.851	-67.4999	-0.0588348	0.0618991	101	96	1	1
d area w forward 50th prestim	484.026	202.939	0.064139	-0.0674795	101	96	1	1
d area w backward 50th prestim	-853.001	-375.872	-0.109308	0.115001	101	96	1	1
d area norm 50th prestim	-3.71889e-05	-5.03624e-05	0.00234833	-0.00247064	101	96	1	1
d area 50th prestim	-85.9584	-35.4827	-0.0328772	0.0345895	101	96	1	1
d angular velocity w paused abs 50th prestim	0.132013	0.134593	-0.0239296	0.0251759	101	96	1	1
d angular velocity w forward abs 50th prestim	0.229976	0.220151	0.0431948	-0.0454446	101	96	1	1
d angular velocity w backward abs 50th prestim	0.275907	0.249872	0.0837297	-0.0880907	101	96	1	1
d angular velocity tail tip w paused abs 50th prestim	2.09584	2.0308	0.0450864	-0.0474346	101	96	1	1
d angular velocity tail tip w forward abs 50th prestim	2.6838	2.47238	0.114281	-0.120233	101	96	1	1
d angular velocity tail tip w backward abs 50th prestim	3.06013	2.74485	0.101952	-0.107262	101	96	1	1
d angular velocity tail tip abs 50th prestim	2.42399	2.12727	0.110575	-0.116334	101	96	1	1
d angular velocity tail base w paused abs 50th prestim	1.0476	1.02542	0.0238498	-0.025092	101	96	1	1
d area w paused 50th prestim	-60.9866	-85.0931	0.0169551	-0.0178382	101	96	1	1
d blob compactness w paused 50th prestim	-0.000201064	9.44044e-06	-0.0848608	0.0892807	101	96	1	1
d blob hu0 50th prestim	-2.22447e-05	-4.38703e-05	0.0471033	-0.0495566	101	96	1	1
d blob hu0 w backward 50th prestim	-0.000305315	-0.000409989	0.060999	-0.064176	101	96	1	1
d blob perimeter w backward 50th prestim	-2.53038	-2.50689	-0.000930313	0.000978767	101	96	1	1
d blob perimeter 50th prestim	-0.473628	-0.630552	0.0147364	-0.0155039	101	96	1	1
d blob hu6 w paused 50th prestim	1.06264e-11	-9.91773e-11	0.0643331	-0.0676837	101	96	1	1
d blob hu6 w forward 50th prestim	-1.29951e-11	-6.36764e-11	0.0558099	-0.0587166	101	96	1	1
d blob hu6 w backward 50th prestim	-6.64303e-10	-8.50459e-10	0.045933	-0.0483254	101	96	1	1
d blob hu6 50th prestim	7.48638e-12	-1.07137e-10	0.067353	-0.070861	101	96	1	1
d blob hu5 w paused 50th prestim	-2.18676e-08	-2.51419e-08	0.0291663	-0.0306854	101	96	1	1
d blob hu5 w forward 50th prestim	-9.80699e-08	-9.48122e-08	-0.00467698	0.00492057	101	96	1	1
d blob hu5 w backward 50th prestim	1.93795e-07	1.50167e-07	0.0413536	-0.0435074	101	96	1	1
d blob hu4 w paused 50th prestim	-1.60159e-12	1.38047e-10	-0.0684139	0.0719771	101	96	1	1
d blob hu4 w forward 50th prestim	-6.38346e-11	-1.43682e-10	0.0672542	-0.070757	101	96	1	1
d blob hu4 w backward 50th prestim	3.29997e-09	5.05407e-09	-0.082882	0.0871988	101	96	1	1
d blob hu4 50th prestim	-2.99368e-12	1.41797e-10	-0.0711099	0.0748135	101	96	1	1
d blob hu3 w paused 50th prestim	1.17133e-08	-9.62288e-08	0.0914816	-0.0962463	101	96	1	1
d blob hu3 w forward 50th prestim	-8.92577e-07	-8.52327e-07	-0.00978228	0.0102918	101	96	1	1
d blob hu3 w backward 50th prestim	-2.35702e-07	-4.65337e-07	0.0386775	-0.0406919	101	96	1	1
d blob hu3 50th prestim	-1.25886e-07	-2.27989e-07	0.0804026	-0.0845903	101	96	1	1
d blob hu2 w paused 50th prestim	1.54502e-07	5.3389e-07	-0.0326583	0.0343592	101	96	1	1
d blob hu2 w forward 50th prestim	-5.54546e-06	-6.5189e-06	0.0305013	-0.0320899	101	96	1	1
d blob hu2 w backward 50th prestim	-2.06902e-06	-2.76195e-06	0.0111617	-0.011743	101	96	1	1
d blob hu2 50th prestim	-1.80645e-08	-6.98482e-07	0.0354783	-0.0373261	101	96	1	1
d blob hu1 w paused 50th prestim	2.086e-05	2.26999e-05	-0.0145896	0.0153495	101	96	1	1
d blob hu1 w forward 50th prestim	-3.8189e-05	-4.65267e-05	0.0166923	-0.0175616	101	96	1	1
d blob hu1 w backward 50th prestim	-0.00011736	-0.000166331	0.0664787	-0.0699412	101	96	1	1
d blob hu1 50th prestim	-9.95222e-07	-1.08206e-05	0.0869119	-0.0914385	101	96	1	1
d blob hu0 w paused 50th prestim	5.3119e-05	2.43726e-05	0.0678117	-0.0713436	101	96	1	1
d blob hu0 w forward 50th prestim	-0.000127956	-0.000152665	0.0202086	-0.0212612	101	96	1	1
d angular velocity tail base w forward abs 50th prestim	1.39611	1.37284	0.0180163	-0.0189546	101	96	1	1
eigen projection 2 w backward abs 50th prestim	1.48431	1.53902	-0.0430844	0.0453284	101	96	1	1
d angular velocity tail base w backward abs 50th prestim	1.64015	1.58416	0.044658	-0.046984	101	96	1	1
d angular velocity neck w paused abs 50th prestim	0.496746	0.494315	0.0077248	-0.00812713	101	96	1	1
curvature std neck w backward abs 50th prestim	0.00278418	0.0029718	-0.0569233	0.059888	101	96	1	1
curvature std neck norm abs 50th prestim	2.21162	2.25559	-0.0530666	0.0558305	101	96	1	1
curvature std neck abs 50th prestim	0.00281774	0.00292383	-0.0371698	0.0391057	101	96	1	1
curvature std midbody w paused abs 50th prestim	0.00413021	0.00443725	-0.122803	0.129199	101	96	1	1
curvature std midbody w forward abs 50th prestim	0.00414652	0.00439134	-0.124016	0.130475	101	96	1	1
curvature std midbody w backward abs 50th prestim	0.00431808	0.004552	-0.110414	0.116164	101	96	1	1
curvature std midbody norm abs 50th prestim	3.42903	3.58743	-0.132425	0.139322	101	96	1	1
curvature std midbody abs 50th prestim	0.0041637	0.00445422	-0.117415	0.123531	101	96	1	1
curvature std hips w paused abs 50th prestim	0.00279924	0.00278143	0.00545467	-0.00573876	101	96	1	1
curvature std hips w forward abs 50th prestim	0.00267763	0.00276123	-0.0244048	0.0256759	101	96	1	1
curvature std hips w backward abs 50th prestim	0.00300693	0.00280516	0.0433294	-0.0455861	101	96	1	1
curvature std hips norm abs 50th prestim	2.11365	2.12714	-0.013555	0.014261	101	96	1	1
curvature std neck w forward abs 50th prestim	0.00280033	0.00299105	-0.0637774	0.0670992	101	96	1	1
curvature std hips abs 50th prestim	0.00279444	0.00274919	0.0142565	-0.014999	101	96	1	1
curvature std head w forward abs 50th prestim	0.00216144	0.0021518	0.00310882	-0.00327073	101	96	1	1
curvature std head w backward abs 50th prestim	0.00207491	0.00203777	0.0124784	-0.0131284	101	96	1	1
curvature std head norm abs 50th prestim	1.6074	1.56551	0.0500211	-0.0526264	101	96	1	1
curvature std head abs 50th prestim	0.00211432	0.00213122	-0.00624864	0.00657408	101	96	1	1
curvature neck w paused abs 50th prestim	0.00414948	0.0044907	-0.144784	0.152325	101	96	1	1
curvature neck w forward abs 50th prestim	0.0044325	0.00454242	-0.0421596	0.0443554	101	96	1	1
curvature neck w backward abs 50th prestim	0.00428485	0.00458745	-0.0978687	0.102966	101	96	1	1
curvature neck norm abs 50th prestim	3.51986	3.68908	-0.101737	0.107036	101	96	1	1
curvature neck abs 50th prestim	0.00421432	0.00447553	-0.124197	0.130665	101	96	1	1
curvature midbody w paused abs 50th prestim	0.00402547	0.00438862	-0.15095	0.158812	101	96	1	1
curvature midbody w forward abs 50th prestim	0.00407538	0.00429761	-0.0880858	0.0926736	101	96	1	1
curvature midbody w backward abs 50th prestim	0.00427954	0.00453215	-0.0858255	0.0902955	101	96	1	1
curvature std head w paused abs 50th prestim	0.00209643	0.00213427	-0.0148691	0.0156435	101	96	1	1
curvature std neck w paused abs 50th prestim	0.00284759	0.00291832	-0.0247702	0.0260603	101	96	1	1
curvature std tail abs 50th prestim	0.00194815	0.00183907	0.0421071	-0.0443002	101	96	1	1
curvature std tail norm abs 50th prestim	1.43017	1.37938	0.0536177	-0.0564102	101	96	1	1
d angular velocity neck w forward abs 50th prestim	0.855213	0.860122	-0.00734885	0.0077316	101	96	1	1
d angular velocity neck w backward abs 50th prestim	1.00447	0.948887	0.0716529	-0.0753848	101	96	1	1
d angular velocity neck abs 50th prestim	0.615349	0.581512	0.0775966	-0.0816381	101	96	1	1
d angular velocity midbody w paused abs 50th prestim	0.228492	0.22796	0.00346639	-0.00364693	101	96	1	1
d angular velocity midbody w forward abs 50th prestim	0.410454	0.363672	0.133854	-0.140826	101	96	1	1
d angular velocity midbody w backward abs 50th prestim	0.52898	0.504975	0.0484086	-0.0509299	101	96	1	1
d angular velocity midbody abs 50th prestim	0.301192	0.268602	0.0898918	-0.0945736	101	96	1	1
d angular velocity hips w paused abs 50th prestim	0.414049	0.416603	-0.00835089	0.00878584	101	96	1	1
d angular velocity hips w forward abs 50th prestim	0.663718	0.659824	0.0065711	-0.00691335	101	96	1	1
d angular velocity hips w backward abs 50th prestim	0.875213	0.854136	0.0220708	-0.0232203	101	96	1	1
d angular velocity hips abs 50th prestim	0.534489	0.481078	0.0764379	-0.0804191	101	96	1	1
d angular velocity head tip w paused abs 50th prestim	2.98235	2.81278	0.0753231	-0.0792462	101	96	1	1
d angular velocity head tip w forward abs 50th prestim	3.89508	3.95898	-0.0259024	0.0272515	101	96	1	1
d angular velocity head tip w backward abs 50th prestim	3.91142	3.52494	0.0842194	-0.0886058	101	96	1	1
d angular velocity head tip abs 50th prestim	3.32098	3.04591	0.104268	-0.109698	101	96	1	1
d angular velocity head base w paused abs 50th prestim	1.28796	1.30706	-0.0198096	0.0208413	101	96	1	1
d angular velocity head base w forward abs 50th prestim	1.94107	1.99794	-0.0366088	0.0385155	101	96	1	1
d angular velocity head base w backward abs 50th prestim	2.05834	1.90404	0.0769731	-0.0809821	101	96	1	1
d angular velocity head base abs 50th prestim	1.51681	1.47034	0.0361205	-0.0380018	101	96	1	1
d angular velocity abs 50th prestim	0.159774	0.154566	0.0376392	-0.0395996	101	96	1	1
curvature tail w paused abs 50th prestim	0.00478283	0.00431154	0.0740517	-0.0779086	101	96	1	1
curvature tail w forward abs 50th prestim	0.00479518	0.0042376	0.0848994	-0.0893213	101	96	1	1
curvature tail w backward abs 50th prestim	0.00541403	0.00482193	0.102142	-0.107462	101	96	1	1
curvature tail abs 50th prestim	0.00483949	0.00434547	0.0792155	-0.0833413	101	96	1	1
curvature std tail w paused abs 50th prestim	0.00197241	0.00188759	0.03129	-0.0329197	101	96	1	1
curvature std tail w forward abs 50th prestim	0.00183664	0.00174956	0.0336272	-0.0353786	101	96	1	1
curvature std tail w backward abs 50th prestim	0.00203842	0.00194344	0.037259	-0.0391995	101	96	1	1
d angular velocity tail base abs 50th prestim	1.18658	1.12724	0.0607266	-0.0638894	101	96	1	1
eigen projection 2 w forward abs 50th prestim	1.4352	1.41853	0.0146531	-0.0154163	101	96	1	1
eigen projection 2 w paused abs 50th prestim	1.37641	1.4416	-0.0505947	0.0532298	101	96	1	1
eigen projection 3 abs 50th prestim	1.32005	1.33622	-0.0166379	0.0175044	101	96	1	1
d blob area w backward 50th bluelight	-803.033	-264.935	-0.112178	0.11802	101	96	1	1
d blob area 50th bluelight	2.27698	-37.5926	0.0705291	-0.0742025	101	96	1	1
d area w paused 50th bluelight	-113.191	-30.7503	-0.0453901	0.0477541	101	96	1	1
d area w forward 50th bluelight	147.559	74.9749	0.0548795	-0.0577378	101	96	1	1
d area w backward 50th bluelight	-405.444	-400.299	-0.000998341	0.00105034	101	96	1	1
d area norm 50th bluelight	-5.27879e-05	-4.5267e-05	-0.0121032	0.0127336	101	96	1	1
d area 50th bluelight	-48.693	-39.2132	-0.0174564	0.0183656	101	96	1	1
d angular velocity w forward abs 50th bluelight	0.154246	0.167896	-0.144026	0.151527	101	96	1	1
d angular velocity tail tip w paused abs 50th bluelight	1.78587	1.78733	-0.00191336	0.00201302	101	96	1	1
d angular velocity tail tip w forward abs 50th bluelight	2.26864	2.31343	-0.0662149	0.0696636	101	96	1	1
d angular velocity tail tip w backward abs 50th bluelight	2.5807	2.52809	0.0437703	-0.04605	101	96	1	1
d angular velocity tail tip abs 50th bluelight	2.03571	2.01044	0.0369226	-0.0388456	101	96	1	1
d blob area w forward 50th bluelight	301.674	65.5821	0.122078	-0.128436	101	96	1	1
d angular velocity tail base w paused abs 50th bluelight	0.818621	0.867525	-0.114035	0.119974	101	96	1	1
d angular velocity tail base w backward abs 50th bluelight	1.45362	1.45696	-0.00412125	0.0043359	101	96	1	1
d angular velocity tail base abs 50th bluelight	1.03	1.00843	0.046874	-0.0493153	101	96	1	1
d angular velocity neck w paused abs 50th bluelight	0.424358	0.436828	-0.0950048	0.099953	101	96	1	1
d angular velocity neck w forward abs 50th bluelight	0.755832	0.746036	0.0257267	-0.0270666	101	96	1	1
d angular velocity neck w backward abs 50th bluelight	0.96352	0.991892	-0.0408676	0.0429961	101	96	1	1
d angular velocity neck abs 50th bluelight	0.594948	0.562882	0.0866901	-0.0912052	101	96	1	1
d angular velocity midbody w paused abs 50th bluelight	0.196891	0.187126	0.0686489	-0.0722244	101	96	1	1
d angular velocity midbody w forward abs 50th bluelight	0.340746	0.309499	0.136836	-0.143963	101	96	1	1
d angular velocity midbody w backward abs 50th bluelight	0.504487	0.483339	0.0538028	-0.056605	101	96	1	1
d angular velocity midbody abs 50th bluelight	0.270915	0.24017	0.152151	-0.160075	101	96	1	1
d angular velocity hips w paused abs 50th bluelight	0.343792	0.360502	-0.0638447	0.0671699	101	96	1	1
d angular velocity hips w forward abs 50th bluelight	0.56055	0.546369	0.0391803	-0.041221	101	96	1	1
d angular velocity tail base w forward abs 50th bluelight	1.18982	1.18869	0.00235403	-0.00247663	101	96	1	1
d angular velocity hips w backward abs 50th bluelight	0.806022	0.813385	-0.010056	0.0105797	101	96	1	1
d blob area w paused 50th bluelight	-34.2517	-31.7821	-0.00449037	0.00472424	101	96	1	1
d blob box length w forward 50th bluelight	0.000746515	0.021604	-0.0178563	0.0187863	101	96	1	1
d blob hu5 w backward 50th bluelight	1.23017e-07	8.60924e-08	0.0194339	-0.0204461	101	96	1	1
d blob hu5 50th bluelight	-5.26977e-08	-3.02376e-08	-0.162159	0.170605	101	96	1	1
d blob hu4 w paused 50th bluelight	-2.51964e-11	-8.45247e-12	-0.0910225	0.0957633	101	96	1	1
d blob hu4 w forward 50th bluelight	-2.74174e-10	-3.94273e-11	-0.0812824	0.0855158	101	96	1	1
d blob hu4 w backward 50th bluelight	1.02574e-10	1.23063e-10	-0.00923606	0.00971711	101	96	1	1
d blob hu4 50th bluelight	-1.244e-11	-8.55044e-12	-0.0671337	0.0706303	101	96	1	1
d blob hu3 w paused 50th bluelight	1.19661e-07	2.38047e-08	0.0612406	-0.0644302	101	96	1	1
d blob hu3 w forward 50th bluelight	-1.85839e-06	-7.60253e-07	-0.0980051	0.10311	101	96	1	1
d blob hu3 w backward 50th bluelight	-1.4911e-07	2.5748e-07	-0.0318426	0.0335011	101	96	1	1
d blob hu3 50th bluelight	-1.67332e-07	-1.30621e-07	-0.0320373	0.0337059	101	96	1	1
d blob hu2 w paused 50th bluelight	1.12665e-06	4.08229e-07	0.0687452	-0.0723257	101	96	1	1
d blob hu2 w forward 50th bluelight	-8.89084e-06	-5.29672e-06	-0.0949278	0.099872	101	96	1	1
d blob box length w backward 50th bluelight	-0.658706	0.280567	-0.0993253	0.104498	101	96	1	1
d blob hu2 w backward 50th bluelight	-3.69647e-06	3.57269e-06	-0.0961346	0.101142	101	96	1	1
d blob hu1 w paused 50th bluelight	1.68392e-05	2.31506e-05	-0.0469243	0.0493683	101	96	1	1
d blob hu1 w forward 50th bluelight	-7.03968e-05	-6.43386e-05	-0.0173184	0.0182204	101	96	1	1
d blob hu1 w backward 50th bluelight	-0.000227718	-0.000147275	-0.0847847	0.0892006	101	96	1	1
d blob hu1 50th bluelight	-9.89804e-06	-6.89967e-06	-0.033742	0.0354994	101	96	1	1
d blob hu0 w paused 50th bluelight	4.55642e-05	5.4311e-05	-0.0308145	0.0324195	101	96	1	1
d blob hu0 w forward 50th bluelight	-0.000192236	-0.000176644	-0.019172	0.0201706	101	96	1	1
d blob hu0 w backward 50th bluelight	-0.000547804	-0.000384941	-0.0831523	0.0874831	101	96	1	1
d blob hu0 50th bluelight	-3.33613e-05	-1.90037e-05	-0.0670673	0.0705604	101	96	1	1
d blob compactness w forward 50th bluelight	0.00022328	-2.18382e-05	0.089116	-0.0937574	101	96	1	1
d blob compactness w backward 50th bluelight	0.0011604	0.000857371	0.0381346	-0.0401208	101	96	1	1
d blob box width w backward 50th bluelight	-0.0963893	-0.0465436	-0.032123	0.0337961	101	96	1	1
d blob box length w paused 50th bluelight	-0.000149764	-7.87822e-05	-0.0373472	0.0392924	101	96	1	1
d blob hu2 50th bluelight	-5.60992e-07	-4.95946e-07	-0.00589761	0.00620477	101	96	1	1
d angular velocity hips abs 50th bluelight	0.463019	0.436176	0.0879307	-0.0925104	101	96	1	1
d angular velocity head tip w paused abs 50th bluelight	2.56772	2.60593	-0.0360841	0.0379635	101	96	1	1
d angular velocity head tip w forward abs 50th bluelight	3.33535	3.38416	-0.0632917	0.0665881	101	96	1	1
curvature midbody w forward abs 50th bluelight	0.00389106	0.0039679	-0.0686873	0.0722648	101	96	1	1
curvature midbody w backward abs 50th bluelight	0.00407594	0.00434074	-0.157546	0.165752	101	96	1	1
curvature midbody norm abs 50th bluelight	3.75123	3.64094	0.0871909	-0.0917321	101	96	1	1
curvature midbody abs 50th bluelight	0.00384894	0.00398538	-0.10077	0.106018	101	96	1	1
curvature mean tail w paused abs 50th bluelight	0.00316795	0.00350366	-0.159279	0.167574	101	96	1	1
curvature mean tail w backward abs 50th bluelight	0.00363519	0.00391076	-0.135461	0.142516	101	96	1	1
curvature mean tail norm abs 50th bluelight	3.11784	3.1919	-0.0627431	0.066011	101	96	1	1
curvature mean tail abs 50th bluelight	0.00325792	0.0035054	-0.142595	0.150022	101	96	1	1
curvature mean neck w paused abs 50th bluelight	0.00344439	0.00355799	-0.0803296	0.0845134	101	96	1	1
curvature mean neck w forward abs 50th bluelight	0.00383168	0.00389156	-0.0573082	0.060293	101	96	1	1
curvature mean neck w backward abs 50th bluelight	0.00357543	0.00358266	-0.0048245	0.00507578	101	96	1	1
curvature mean neck norm abs 50th bluelight	3.45806	3.33702	0.104807	-0.110266	101	96	1	1
curvature midbody w paused abs 50th bluelight	0.00394195	0.00394054	0.000730494	-0.00076854	101	96	1	1
curvature mean neck abs 50th bluelight	0.00355479	0.00365483	-0.0900622	0.094753	101	96	1	1
curvature mean midbody w forward abs 50th bluelight	0.00176485	0.00172787	0.0497426	-0.0523334	101	96	1	1
curvature mean midbody w backward abs 50th bluelight	0.00193872	0.00204556	-0.0874959	0.092053	101	96	1	1
curvature mean midbody abs 50th bluelight	0.0017602	0.00170751	0.0565041	-0.059447	101	96	1	1
curvature mean hips w paused abs 50th bluelight	0.00321608	0.00332919	-0.0566453	0.0595955	101	96	1	1
curvature mean hips w forward abs 50th bluelight	0.00311102	0.00324874	-0.105496	0.110991	101	96	1	1
curvature mean hips w backward abs 50th bluelight	0.00350831	0.00371186	-0.109036	0.114715	101	96	1	1
curvature mean hips norm abs 50th bluelight	3.06851	3.01024	0.0463454	-0.0487593	101	96	1	1
curvature mean hips abs 50th bluelight	0.00316925	0.00331864	-0.0971961	0.102258	101	96	1	1
curvature mean head w paused abs 50th bluelight	0.00388008	0.00405329	-0.0418945	0.0440765	101	96	1	1
curvature mean head w forward abs 50th bluelight	0.00493569	0.00512357	-0.14353	0.151006	101	96	1	1
curvature mean head w backward abs 50th bluelight	0.0037901	0.00395456	-0.0924866	0.0973036	101	96	1	1
curvature mean head norm abs 50th bluelight	4.09877	3.94879	0.103447	-0.108835	101	96	1	1
curvature mean midbody w paused abs 50th bluelight	0.00179124	0.00167022	0.100484	-0.105718	101	96	1	1
curvature neck abs 50th bluelight	0.00400607	0.00419374	-0.141148	0.1485	101	96	1	1
curvature neck norm abs 50th bluelight	3.91356	3.83539	0.062715	-0.0659814	101	96	1	1
curvature neck w backward abs 50th bluelight	0.00409636	0.00417849	-0.0494993	0.0520774	101	96	1	1
d angular velocity head tip w backward abs 50th bluelight	3.07194	3.20841	-0.0912942	0.0960492	101	96	1	1
d angular velocity head tip abs 50th bluelight	2.89746	2.87274	0.0288747	-0.0303786	101	96	1	1
d angular velocity head base w paused abs 50th bluelight	1.08654	1.12675	-0.102115	0.107434	101	96	1	1
d angular velocity head base w forward abs 50th bluelight	1.67083	1.73443	-0.120468	0.126742	101	96	1	1
d angular velocity head base w backward abs 50th bluelight	1.75922	1.7749	-0.0178313	0.01876	101	96	1	1
d angular velocity head base abs 50th bluelight	1.3692	1.35606	0.0244662	-0.0257405	101	96	1	1
d angular velocity abs 50th bluelight	0.128425	0.1311	-0.0438399	0.0461233	101	96	1	1
curvature tail w paused abs 50th bluelight	0.00338739	0.00374766	-0.103917	0.10933	101	96	1	1
curvature tail w backward abs 50th bluelight	0.0037406	0.00402722	-0.139032	0.146273	101	96	1	1
curvature tail norm abs 50th bluelight	3.15602	3.28651	-0.0837776	0.088141	101	96	1	1
curvature tail abs 50th bluelight	0.00336024	0.00359681	-0.0779197	0.081978	101	96	1	1
curvature std tail w paused abs 50th bluelight	0.00132365	0.00137816	-0.0451072	0.0474565	101	96	1	1
curvature std tail w backward abs 50th bluelight	0.00139347	0.00143995	-0.0495681	0.0521498	101	96	1	1
curvature std tail norm abs 50th bluelight	1.18366	1.18824	-0.00891418	0.00937846	101	96	1	1
curvature std tail abs 50th bluelight	0.00125553	0.00130674	-0.0485644	0.0510938	101	96	1	1
curvature std neck w paused abs 50th bluelight	0.0023447	0.00254285	-0.156234	0.164371	101	96	1	1
curvature std neck w backward abs 50th bluelight	0.00226576	0.00240621	-0.143798	0.151287	101	96	1	1
curvature std neck norm abs 50th bluelight	2.24534	2.27569	-0.0591748	0.0622568	101	96	1	1
curvature std midbody w paused abs 50th bluelight	0.00388996	0.00402103	-0.102161	0.107482	101	96	1	1
curvature std midbody norm abs 50th bluelight	3.70811	3.64947	0.0896944	-0.094366	101	96	1	1
curvature std midbody abs 50th bluelight	0.00383685	0.00398508	-0.152391	0.160328	101	96	1	1
curvature std hips w backward abs 50th bluelight	0.00214233	0.00228203	-0.13735	0.144504	101	96	1	1
curvature std hips norm abs 50th bluelight	1.95339	2.02021	-0.127327	0.133959	101	96	1	1
curvature std head w paused abs 50th bluelight	0.00161119	0.00164694	-0.0186962	0.01967	101	96	1	1
curvature std head w backward abs 50th bluelight	0.00139498	0.00154797	-0.16911	0.177918	101	96	1	1
curvature std head norm abs 50th bluelight	1.45898	1.46456	-0.00712631	0.00749747	101	96	1	1
curvature neck w paused abs 50th bluelight	0.00395249	0.00416316	-0.11972	0.125956	101	96	1	1
d blob hu5 w forward 50th bluelight	-3.53763e-07	-9.10464e-08	-0.101092	0.106357	101	96	1	1
d blob hu5 w paused 50th bluelight	-3.63335e-08	-2.21808e-08	-0.124478	0.130961	101	96	1	1
d blob hu6 50th bluelight	-4.20689e-11	2.34103e-12	-0.0656657	0.0690858	101	96	1	1
d blob hu6 w backward 50th bluelight	-3.70432e-11	-2.11419e-11	-0.0200167	0.0210592	101	96	1	1
d eigen projection 7 w paused abs 50th bluelight	0.455965	0.465383	-0.0755586	0.079494	101	96	1	1
d eigen projection 7 w forward abs 50th bluelight	0.559985	0.570175	-0.0847922	0.0892084	101	96	1	1
d eigen projection 7 w backward abs 50th bluelight	0.577592	0.588126	-0.0502588	0.0528764	101	96	1	1
d eigen projection 7 abs 50th bluelight	0.504049	0.503688	0.00334851	-0.00352292	101	96	1	1
d eigen projection 6 w paused abs 50th bluelight	0.475004	0.485447	-0.0528763	0.0556303	101	96	1	1
d eigen projection 6 w backward abs 50th bluelight	0.623454	0.636479	-0.0481555	0.0506636	101	96	1	1
d eigen projection 6 abs 50th bluelight	0.53524	0.539741	-0.0342583	0.0360425	101	96	1	1
d eigen projection 5 w backward abs 50th bluelight	0.74352	0.760108	-0.049103	0.0516604	101	96	1	1
d eigen projection 5 abs 50th bluelight	0.605528	0.614566	-0.043707	0.0459834	101	96	1	1
d eigen projection 4 w paused abs 50th bluelight	0.49258	0.511782	-0.0979807	0.103084	101	96	1	1
d eigen projection 4 w forward abs 50th bluelight	1.05861	1.06324	-0.0113525	0.0119438	101	96	1	1
d eigen projection 4 w backward abs 50th bluelight	1.03097	1.03026	0.00126503	-0.00133091	101	96	1	1
d length 50th bluelight	-1.24806	-0.727684	-0.131289	0.138127	101	96	1	1
d eigen projection 4 abs 50th bluelight	0.745146	0.712909	0.0700624	-0.0737115	101	96	1	1
d eigen projection 3 w backward abs 50th bluelight	1.31864	1.19394	0.109315	-0.115009	101	96	1	1
d eigen projection 2 w paused abs 50th bluelight	0.257183	0.254634	0.0173367	-0.0182396	101	96	1	1
d eigen projection 2 w backward abs 50th bluelight	1.04869	0.975019	0.0728633	-0.0766583	101	96	1	1
d eigen projection 1 w paused abs 50th bluelight	0.386108	0.39578	-0.0465588	0.0489837	101	96	1	1
d eigen projection 1 w forward abs 50th bluelight	1.03295	0.969994	0.136727	-0.143848	101	96	1	1
d eigen projection 1 w backward abs 50th bluelight	0.920241	0.939244	-0.024768	0.0260579	101	96	1	1
d eigen projection 1 abs 50th bluelight	0.652023	0.593426	0.112613	-0.118479	101	96	1	1
d curvature tail w forward abs 50th bluelight	0.00423736	0.00437518	-0.0692578	0.0728649	101	96	1	1
d curvature tail w backward abs 50th bluelight	0.00522951	0.00554031	-0.0522746	0.0549973	101	96	1	1
d curvature tail norm abs 50th bluelight	3.44998	3.2982	0.0890201	-0.0936566	101	96	1	1
d curvature tail abs 50th bluelight	0.00354112	0.00360872	-0.0350559	0.0368817	101	96	1	1
d curvature std tail w forward abs 50th bluelight	0.0015026	0.00159514	-0.127944	0.134608	101	96	1	1
d eigen projection 3 w paused abs 50th bluelight	0.343424	0.342409	0.00661838	-0.00696309	101	96	1	1
d length norm 50th bluelight	-0.00127942	-0.00079491	-0.114237	0.120187	101	96	1	1
d length w backward 50th bluelight	-7.87165	-7.45022	-0.00902565	0.00949574	101	96	1	1
d length w forward 50th bluelight	0.917936	1.48119	-0.0453279	0.0476887	101	96	1	1
d relative to body angular velocity tail tip w backward abs 50th bluelight	0.290113	0.315677	-0.0732862	0.0771032	101	96	1	1
d relative to body angular velocity tail tip abs 50th bluelight	0.172758	0.173222	-0.00530064	0.00557671	101	96	1	1
d relative to body angular velocity neck w paused abs 50th bluelight	0.110626	0.108915	0.0240467	-0.0252992	101	96	1	1
d relative to body angular velocity neck w forward abs 50th bluelight	0.199439	0.190234	0.0609132	-0.0640857	101	96	1	1
d relative to body angular velocity neck w backward abs 50th bluelight	0.294487	0.290895	0.0122967	-0.0129371	101	96	1	1
d relative to body angular velocity neck abs 50th bluelight	0.157154	0.141187	0.1278	-0.134456	101	96	1	1
d relative to body angular velocity hips w paused abs 50th bluelight	0.108195	0.108319	-0.0033007	0.00347261	101	96	1	1
d relative to body angular velocity hips w forward abs 50th bluelight	0.205635	0.19093	0.110438	-0.11619	101	96	1	1
d relative to body angular velocity hips w backward abs 50th bluelight	0.287633	0.279773	0.0275581	-0.0289934	101	96	1	1
d relative to body angular velocity hips abs 50th bluelight	0.159098	0.141846	0.138039	-0.145229	101	96	1	1
d relative to body angular velocity head tip w paused abs 50th bluelight	0.193663	0.204518	-0.127647	0.134295	101	96	1	1
d relative to body angular velocity head tip w forward abs 50th bluelight	0.355521	0.375762	-0.128781	0.135489	101	96	1	1
d relative to body angular velocity head tip w backward abs 50th bluelight	0.352523	0.370301	-0.0658896	0.0693214	101	96	1	1
d relative to body angular velocity head tip abs 50th bluelight	0.26335	0.2603	0.0228445	-0.0240343	101	96	1	1
d quirkiness w forward 50th bluelight	0.000417596	0.00040401	0.010959	-0.0115298	101	96	1	1
d quirkiness w backward 50th bluelight	-0.000668448	-0.000635329	-0.010031	0.0105534	101	96	1	1
d quirkiness 50th bluelight	0.000297653	0.000247785	0.123567	-0.130003	101	96	1	1
d minor axis w forward 50th bluelight	-2.63707	-2.35888	-0.0529828	0.0557423	101	96	1	1
d minor axis w backward 50th bluelight	1.52593	0.956689	0.0405578	-0.0426702	101	96	1	1
d minor axis norm 50th bluelight	-0.00183366	-0.0015385	-0.123876	0.130328	101	96	1	1
d minor axis 50th bluelight	-1.80036	-1.42806	-0.160424	0.168779	101	96	1	1
d major axis w paused 50th bluelight	0.824545	1.18101	-0.0543581	0.0571893	101	96	1	1
d major axis w forward 50th bluelight	0.299311	0.848889	-0.0399101	0.0419887	101	96	1	1
d major axis w backward 50th bluelight	-13.5892	-10.6697	-0.0587705	0.0618315	101	96	1	1
d major axis norm 50th bluelight	0.000112194	0.000446864	-0.086473	0.0909768	101	96	1	1
d major axis 50th bluelight	0.128252	0.430242	-0.0816349	0.0858867	101	96	1	1
d length w paused 50th bluelight	-3.11553	-1.166	-0.144542	0.15207	101	96	1	1
d curvature std tail w backward abs 50th bluelight	0.00186264	0.00187254	-0.00676071	0.00711283	101	96	1	1
curvature mean head abs 50th bluelight	0.00429494	0.00432343	-0.0112931	0.0118813	101	96	1	1
d curvature std tail norm abs 50th bluelight	1.30237	1.29071	0.0276807	-0.0291224	101	96	1	1
d curvature std neck w backward abs 50th bluelight	0.00192545	0.00208427	-0.12974	0.136497	101	96	1	1
d curvature mean midbody w backward abs 50th bluelight	0.00167796	0.00163264	0.024426	-0.0256981	101	96	1	1
d curvature mean midbody abs 50th bluelight	0.000847316	0.000734036	0.125188	-0.131709	101	96	1	1
d curvature mean hips w forward abs 50th bluelight	0.0023478	0.00227861	0.0485788	-0.0511089	101	96	1	1
d curvature mean hips norm abs 50th bluelight	1.4453	1.28013	0.113525	-0.119438	101	96	1	1
d curvature mean hips abs 50th bluelight	0.00148386	0.0013998	0.055175	-0.0580487	101	96	1	1
d curvature mean head w backward abs 50th bluelight	0.00498205	0.00535277	-0.079979	0.0841446	101	96	1	1
d curvature mean head norm abs 50th bluelight	3.87555	3.79232	0.0370064	-0.0389339	101	96	1	1
d curvature mean head abs 50th bluelight	0.00396951	0.004122	-0.0653409	0.0687441	101	96	1	1
d curvature hips w forward abs 50th bluelight	0.00373777	0.00373281	0.00280706	-0.00295326	101	96	1	1
d curvature hips w backward abs 50th bluelight	0.00435736	0.00457445	-0.0676772	0.0712021	101	96	1	1
d curvature hips norm abs 50th bluelight	2.76831	2.59397	0.105999	-0.11152	101	96	1	1
d curvature hips abs 50th bluelight	0.00284159	0.00283848	0.00174002	-0.00183064	101	96	1	1
d curvature mean midbody w forward abs 50th bluelight	0.0014048	0.00127116	0.156288	-0.164428	101	96	1	1
d curvature head abs 50th bluelight	0.00499524	0.00521787	-0.0895405	0.094204	101	96	1	1
d blob solidity w backward 50th bluelight	0.000270759	6.50272e-05	0.0720483	-0.0758008	101	96	1	1
d blob solidity 50th bluelight	8.25808e-06	1.94485e-05	-0.0260454	0.0274019	101	96	1	1
d blob quirkiness w paused 50th bluelight	-1.171e-07	-6.15994e-08	-0.0373472	0.0392924	101	96	1	1
d blob quirkiness w forward 50th bluelight	-2.48599e-05	-2.05182e-06	-0.0323176	0.0340009	101	96	1	1
d blob quirkiness w backward 50th bluelight	-8.09757e-05	3.08441e-05	-0.0665059	0.0699697	101	96	1	1
d blob quirkiness 50th bluelight	7.80365e-09	4.10504e-09	0.0373472	-0.0392924	101	96	1	1
d blob perimeter w paused 50th bluelight	0.316286	-0.000816731	0.0677322	-0.0712599	101	96	1	1
d blob perimeter w forward 50th bluelight	-0.55519	-0.406965	-0.0182559	0.0192068	101	96	1	1
d blob perimeter w backward 50th bluelight	-3.94884	-0.607416	-0.119917	0.126162	101	96	1	1
d blob perimeter 50th bluelight	-0.544747	-0.00113866	-0.0804868	0.0846788	101	96	1	1
d blob hu6 w paused 50th bluelight	7.43365e-13	2.86529e-12	-0.013044	0.0137234	101	96	1	1
d blob hu6 w forward 50th bluelight	3.78039e-12	-5.77119e-12	0.0362768	-0.0381662	101	96	1	1
d blob solidity w forward 50th bluelight	3.99752e-05	-8.92754e-06	0.0466581	-0.0490882	101	96	1	1
d curvature mean midbody w paused abs 50th bluelight	0.000415144	0.000443464	-0.146097	0.153706	101	96	1	1
d curvature mean neck abs 50th bluelight	0.00198572	0.00187991	0.0563583	-0.0592937	101	96	1	1
d curvature mean neck norm abs 50th bluelight	1.93741	1.72296	0.117592	-0.123716	101	96	1	1
d curvature std neck norm abs 50th bluelight	1.4795	1.44189	0.0679613	-0.0715009	101	96	1	1
d curvature std midbody w paused abs 50th bluelight	0.000635255	0.000680807	-0.0919536	0.0967428	101	96	1	1
d curvature std midbody w forward abs 50th bluelight	0.00112503	0.00111608	0.0167279	-0.0175992	101	96	1	1
d curvature std midbody w backward abs 50th bluelight	0.00136274	0.00138306	-0.022609	0.0237866	101	96	1	1
d curvature std midbody norm abs 50th bluelight	0.851165	0.785542	0.129744	-0.136502	101	96	1	1
d curvature std midbody abs 50th bluelight	0.000873357	0.000861649	0.0210675	-0.0221647	101	96	1	1
d curvature std hips w forward abs 50th bluelight	0.00152523	0.00158335	-0.0973626	0.102434	101	96	1	1
d curvature std hips w backward abs 50th bluelight	0.00185132	0.00185605	-0.0036215	0.00381012	101	96	1	1
d curvature std hips norm abs 50th bluelight	1.25794	1.2341	0.0449051	-0.0472439	101	96	1	1
d curvature std hips abs 50th bluelight	0.0012902	0.0013514	-0.0990118	0.104169	101	96	1	1
d curvature std head w backward abs 50th bluelight	0.00201195	0.00224628	-0.152385	0.160322	101	96	1	1
d curvature std head norm abs 50th bluelight	1.7868	1.81531	-0.0648374	0.0682144	101	96	1	1
d curvature neck w forward abs 50th bluelight	0.00425153	0.00429625	-0.0252751	0.0265915	101	96	1	1
d curvature neck w backward abs 50th bluelight	0.0049866	0.00495145	0.011466	-0.0120632	101	96	1	1
d curvature neck norm abs 50th bluelight	3.12059	2.8877	0.125559	-0.132098	101	96	1	1
d curvature neck abs 50th bluelight	0.00320129	0.00315856	0.0216478	-0.0227753	101	96	1	1
d curvature midbody w paused abs 50th bluelight	0.00204308	0.00217483	-0.147523	0.155207	101	96	1	1
d curvature midbody w forward abs 50th bluelight	0.00395467	0.00400123	-0.0271711	0.0285862	101	96	1	1
d curvature midbody w backward abs 50th bluelight	0.00473201	0.00487832	-0.0429636	0.0452013	101	96	1	1
d curvature midbody norm abs 50th bluelight	2.88076	2.66814	0.126961	-0.133573	101	96	1	1
d curvature midbody abs 50th bluelight	0.00295731	0.00292217	0.0193526	-0.0203605	101	96	1	1
d curvature mean tail w forward abs 50th bluelight	0.00308766	0.00309576	-0.0047756	0.00502432	101	96	1	1
d curvature mean tail w backward abs 50th bluelight	0.00383378	0.00399704	-0.0369957	0.0389225	101	96	1	1
d curvature mean tail norm abs 50th bluelight	2.31295	2.15191	0.0979782	-0.103081	101	96	1	1
d curvature mean tail abs 50th bluelight	0.00237531	0.00235519	0.0112575	-0.0118439	101	96	1	1
d curvature mean neck w forward abs 50th bluelight	0.00331584	0.00329193	0.0145763	-0.0153355	101	96	1	1
d curvature mean neck w backward abs 50th bluelight	0.00333882	0.00341088	-0.0273143	0.0287369	101	96	1	1
d curvature std tail abs 50th bluelight	0.00133699	0.0014143	-0.139602	0.146873	101	96	1	1
d relative to body radial velocity head tip 50th bluelight	-3.2698	-2.42867	-0.120373	0.126643	101	96	1	1
curvature hips w paused abs 50th bluelight	0.00369761	0.00390327	-0.0998775	0.105079	101	96	1	1
curvature hips w backward abs 50th bluelight	0.00387967	0.00419277	-0.170509	0.179389	101	96	1	1
relative to body radial velocity tail tip w forward 50th prestim	3.7563	3.27028	0.0399674	-0.0420491	101	96	1	1
relative to body radial velocity tail tip w backward 50th prestim	-8.08079	-7.05741	-0.0474241	0.0498941	101	96	1	1
relative to body radial velocity tail tip norm 50th prestim	-0.00149245	0.000957412	-0.0900356	0.094725	101	96	1	1
relative to body radial velocity tail tip 50th prestim	-0.889751	0.625803	-0.103375	0.108759	101	96	1	1
relative to body radial velocity neck w paused 50th prestim	0.264255	0.268655	-0.00210138	0.00221083	101	96	1	1
relative to body radial velocity neck w forward 50th prestim	0.884381	0.879408	0.000786641	-0.000827612	101	96	1	1
relative to body radial velocity neck w backward 50th prestim	-3.37724	-2.87201	-0.0428217	0.045052	101	96	1	1
relative to body radial velocity neck norm 50th prestim	-0.00069631	0.000208888	-0.0615004	0.0647035	101	96	1	1
relative to body radial velocity neck 50th prestim	-0.37957	0.150997	-0.066336	0.069791	101	96	1	1
relative to body radial velocity hips w paused 50th prestim	0.0613673	0.344106	-0.123066	0.129475	101	96	1	1
relative to body radial velocity hips w forward 50th prestim	1.44408	1.41401	0.0042342	-0.00445473	101	96	1	1
relative to body radial velocity hips w backward 50th prestim	-3.76679	-3.65868	-0.00873287	0.00918771	101	96	1	1
relative to body radial velocity tail tip w paused 50th prestim	-0.0606192	0.601728	-0.138482	0.145695	101	96	1	1
relative to body radial velocity hips norm 50th prestim	-0.000833178	0.000397359	-0.0795584	0.0837021	101	96	1	1
relative to body radial velocity head tip w paused 50th prestim	1.46076	1.50982	-0.0100031	0.0105241	101	96	1	1
relative to body radial velocity head tip w forward 50th prestim	-1.23881	-2.67453	0.0859265	-0.0904019	101	96	1	1
relative to body radial velocity head tip w backward 50th prestim	-5.75213	-4.71664	-0.043215	0.0454658	101	96	1	1
relative to body radial velocity head tip norm 50th prestim	-0.00105869	0.00112363	-0.0812666	0.0854993	101	96	1	1
relative to body radial velocity head tip 50th prestim	-0.299928	0.865306	-0.080127	0.0843002	101	96	1	1
relative to body angular velocity tail tip w paused abs 50th prestim	0.0386187	0.0374747	0.0387963	-0.040817	101	96	1	1
relative to body angular velocity tail tip abs 50th prestim	0.0532016	0.0471035	0.119085	-0.125287	101	96	1	1
relative to body angular velocity neck w paused abs 50th prestim	0.0267283	0.026779	-0.00330326	0.00347531	101	96	1	1
relative to body angular velocity neck w forward abs 50th prestim	0.0736866	0.0710593	0.0554362	-0.0583235	101	96	1	1
relative to body angular velocity neck w backward abs 50th prestim	0.0894006	0.0849934	0.06448	-0.0678384	101	96	1	1
relative to body angular velocity neck abs 50th prestim	0.0428645	0.0384876	0.0810878	-0.0853111	101	96	1	1
relative to body angular velocity hips w paused abs 50th prestim	0.0269742	0.0276356	-0.0419293	0.0441131	101	96	1	1
relative to body radial velocity hips 50th prestim	-0.482985	0.252923	-0.0881926	0.092786	101	96	1	1
relative to body angular velocity hips w forward abs 50th prestim	0.0729415	0.0695478	0.0755378	-0.0794721	101	96	1	1
relative to body speed midbody abs 50th prestim	5.55745	4.87344	0.0862197	-0.0907103	101	96	1	1
relative to body speed midbody w backward abs 50th prestim	12.2844	11.6698	0.0661457	-0.0695908	101	96	1	1
relative to neck radial velocity head tip w backward 50th prestim	-2.98979	-2.9257	-0.00565874	0.00595346	101	96	1	1
relative to neck radial velocity head tip norm 50th prestim	-0.000936183	0.000211408	-0.0821921	0.086473	101	96	1	1
relative to neck radial velocity head tip 50th prestim	-0.499338	0.0805736	-0.0766882	0.0806823	101	96	1	1
relative to neck angular velocity head tip w paused abs 50th prestim	0.15084	0.149678	0.0108656	-0.0114315	101	96	1	1
relative to neck angular velocity head tip w forward abs 50th prestim	0.314766	0.325059	-0.0586985	0.0617557	101	96	1	1
relative to neck angular velocity head tip w backward abs 50th prestim	0.302859	0.292229	0.0404712	-0.0425791	101	96	1	1
relative to neck angular velocity head tip abs 50th prestim	0.202967	0.195732	0.0417226	-0.0438956	101	96	1	1
relative to hips radial velocity tail tip w paused 50th prestim	-0.245773	0.0926902	-0.132309	0.1392	101	96	1	1
relative to hips radial velocity tail tip w forward 50th prestim	1.42829	1.12491	0.0495252	-0.0521046	101	96	1	1
relative to hips radial velocity tail tip w backward 50th prestim	-3.19683	-3.1108	-0.00900482	0.00947382	101	96	1	1
relative to hips radial velocity tail tip norm 50th prestim	-0.000675112	0.000254725	-0.110756	0.116524	101	96	1	1
relative to hips angular velocity tail tip w paused abs 50th prestim	0.0989939	0.0988714	0.00141909	-0.001493	101	96	1	1
relative to body speed midbody norm abs 50th prestim	0.00660284	0.00581919	0.0773176	-0.0813445	101	96	1	1
relative to hips angular velocity tail tip w forward abs 50th prestim	0.204447	0.196356	0.0571265	-0.0601018	101	96	1	1
relative to hips angular velocity tail tip abs 50th prestim	0.139369	0.130095	0.0700041	-0.0736502	101	96	1	1
relative to head base radial velocity head tip w paused 50th prestim	-0.0663876	-0.0318489	-0.0313063	0.0329368	101	96	1	1
relative to head base radial velocity head tip w forward 50th prestim	0.302081	0.0740257	0.0694255	-0.0730414	101	96	1	1
relative to head base radial velocity head tip w backward 50th prestim	-1.56576	-1.42131	-0.0295613	0.0311009	101	96	1	1
relative to head base radial velocity head tip norm 50th prestim	-0.000402418	-1.9841e-05	-0.0853544	0.0898	101	96	1	1
relative to head base radial velocity head tip 50th prestim	-0.285668	-0.0659616	-0.0904807	0.0951932	101	96	1	1
relative to head base angular velocity head tip w paused abs 50th prestim	0.323321	0.327393	-0.0148812	0.0156562	101	96	1	1
relative to head base angular velocity head tip w forward abs 50th prestim	0.442498	0.451896	-0.0381863	0.0401752	101	96	1	1
relative to head base angular velocity head tip w backward abs 50th prestim	0.429753	0.409249	0.0590255	-0.0620998	101	96	1	1
relative to head base angular velocity head tip abs 50th prestim	0.360475	0.362766	-0.00798279	0.00839856	101	96	1	1
relative to body speed midbody w paused abs 50th prestim	3.08623	3.05747	0.0219629	-0.0231068	101	96	1	1
relative to body speed midbody w forward abs 50th prestim	10.6521	9.79377	0.101585	-0.106876	101	96	1	1
relative to hips angular velocity tail tip w backward abs 50th prestim	0.251034	0.234629	0.0896559	-0.0943254	101	96	1	1
relative to body angular velocity hips w backward abs 50th prestim	0.0834952	0.0826593	0.0163916	-0.0172453	101	96	1	1
relative to body angular velocity hips abs 50th prestim	0.0415501	0.0393602	0.0510604	-0.0537198	101	96	1	1
relative to body angular velocity head tip w paused abs 50th prestim	0.0545873	0.0527692	0.0437881	-0.0460687	101	96	1	1
major axis w forward 50th prestim	742.568	723.611	0.0611623	-0.0643479	101	96	1	1
major axis w backward 50th prestim	711.676	695.767	0.0513651	-0.0540403	101	96	1	1
major axis norm 50th prestim	0.855634	0.84543	0.0825277	-0.086826	101	96	1	1
major axis 50th prestim	734.785	710.861	0.074297	-0.0781666	101	96	1	1
length w paused 50th prestim	862.848	839.29	0.0658239	-0.0692522	101	96	1	1
length w forward 50th prestim	878.79	853.514	0.0707398	-0.0744242	101	96	1	1
length w backward 50th prestim	839.195	828.501	0.030008	-0.0315709	101	96	1	1
length norm 50th prestim	1	1	0.00163114	-0.00171608	101	96	1	1
length 50th prestim	860.661	842.949	0.0485684	-0.051098	101	96	1	1
eigen projection 7 w paused abs 50th prestim	0.265782	0.268038	-0.0124978	0.0131488	101	96	1	1
eigen projection 7 w forward abs 50th prestim	0.241781	0.249513	-0.0575623	0.0605604	101	96	1	1
eigen projection 7 w backward abs 50th prestim	0.25547	0.248834	0.0377939	-0.0397623	101	96	1	1
major axis w paused 50th prestim	735.063	705.598	0.0929111	-0.0977502	101	96	1	1
eigen projection 7 abs 50th prestim	0.258544	0.26263	-0.0244191	0.0256909	101	96	1	1
eigen projection 6 w forward abs 50th prestim	0.360268	0.352903	0.0414522	-0.0436111	101	96	1	1
eigen projection 6 w backward abs 50th prestim	0.349043	0.3632	-0.0607473	0.0639113	101	96	1	1
eigen projection 6 abs 50th prestim	0.363516	0.366679	-0.0167239	0.017595	101	96	1	1
eigen projection 5 w forward abs 50th prestim	0.489997	0.523509	-0.0844522	0.0888507	101	96	1	1
eigen projection 5 w backward abs 50th prestim	0.448929	0.469492	-0.0752062	0.0791232	101	96	1	1
eigen projection 4 w paused abs 50th prestim	0.877771	0.856433	0.0383268	-0.040323	101	96	1	1
eigen projection 4 w forward abs 50th prestim	0.943783	0.985044	-0.0730626	0.0768679	101	96	1	1
eigen projection 4 w backward abs 50th prestim	0.839413	0.867135	-0.0476529	0.0501348	101	96	1	1
eigen projection 4 abs 50th prestim	0.878964	0.882827	-0.00747388	0.00786314	101	96	1	1
eigen projection 3 w paused abs 50th prestim	1.26418	1.29394	-0.0296994	0.0312463	101	96	1	1
eigen projection 3 w forward abs 50th prestim	1.4169	1.41876	-0.00195517	0.002057	101	96	1	1
eigen projection 3 w backward abs 50th prestim	1.46705	1.48639	-0.0194802	0.0204948	101	96	1	1
eigen projection 6 w paused abs 50th prestim	0.371494	0.378497	-0.0358678	0.0377359	101	96	1	1
minor axis 50th prestim	135.375	135.539	-0.00177547	0.00186794	101	96	1	1
minor axis norm 50th prestim	0.156879	0.160423	-0.042374	0.044581	101	96	1	1
minor axis w backward 50th prestim	134.607	133.736	0.0108246	-0.0113884	101	96	1	1
relative to body angular velocity head tip w forward abs 50th prestim	0.127234	0.124876	0.0352868	-0.0371247	101	96	1	1
relative to body angular velocity head tip w backward abs 50th prestim	0.12609	0.118398	0.0544651	-0.0573018	101	96	1	1
relative to body angular velocity head tip abs 50th prestim	0.0754046	0.0692854	0.0807821	-0.0849895	101	96	1	1
quirkiness w paused 50th prestim	0.979766	0.974899	0.0890903	-0.0937304	101	96	1	1
quirkiness w forward 50th prestim	0.980057	0.980282	-0.00866214	0.00911329	101	96	1	1
quirkiness w backward 50th prestim	0.980501	0.978659	0.0724119	-0.0761833	101	96	1	1
quirkiness 50th prestim	0.980649	0.975994	0.0878127	-0.0923863	101	96	1	1
path transit time tail norm 50th prestim	1.82198	2.38917	-0.0635224	0.0668308	101	96	1	1
path transit time tail 50th prestim	5.1566	3.10741	0.0491337	-0.0516928	101	96	1	1
path transit time midbody norm 50th prestim	3.52221	1.92837	0.0730649	-0.0768703	101	96	1	1
path transit time midbody 50th prestim	5.33965	3.00595	0.0557183	-0.0586203	101	96	1	1
path transit time head norm 50th prestim	1.27435	1.24096	0.0073521	-0.00773502	101	96	1	1
path transit time head 50th prestim	1.75403	2.5935	-0.0658601	0.0692903	101	96	1	1
path transit time body norm 50th prestim	2.42673	2.10286	0.0347855	-0.0365972	101	96	1	1
path transit time body 50th prestim	5.79717	3.0581	0.0651147	-0.0685061	101	96	1	1
path density tail norm 50th prestim	0.105305	0.10912	-0.0102848	0.0108204	101	96	1	1
path density tail 50th prestim	0.123191	0.143265	-0.0474194	0.0498892	101	96	1	1
path density midbody norm 50th prestim	0.137369	0.141414	-0.00908289	0.00955596	101	96	1	1
path density midbody 50th prestim	0.163969	0.171707	-0.0155402	0.0163496	101	96	1	1
path density head norm 50th prestim	0.0709031	0.0739609	-0.00994052	0.0104583	101	96	1	1
path density head 50th prestim	0.0915345	0.115972	-0.0635433	0.0668529	101	96	1	1
path density body norm 50th prestim	0.141894	0.148081	-0.0137744	0.0144918	101	96	1	1
path density body 50th prestim	0.164038	0.181693	-0.0353989	0.0372426	101	96	1	1
motion mode forward duration 50th prestim	1.36688	1.81077	-0.0664282	0.069888	101	96	1	1
motion mode backward duration 50th prestim	1.3367	1.19717	0.127224	-0.133851	101	96	1	1
minor axis w paused 50th prestim	135.917	137.451	-0.0158523	0.0166779	101	96	1	1
minor axis w forward 50th prestim	139.147	132.742	0.0811906	-0.0854192	101	96	1	1
relative to neck radial velocity head tip w forward 50th prestim	-0.887615	-1.56069	0.093632	-0.0985086	101	96	1	1
relative to neck radial velocity head tip w paused 50th prestim	0.453822	0.448123	0.00194082	-0.0020419	101	96	1	1
relative to tail base angular velocity tail tip abs 50th prestim	0.255333	0.24234	0.0640593	-0.0673958	101	96	1	1
relative to tail base angular velocity tail tip w backward abs 50th prestim	0.3424	0.319269	0.0911749	-0.0959236	101	96	1	1
angular velocity w paused abs 50th bluelight	0.0221448	0.0234801	-0.114349	0.120305	101	96	1	1
angular velocity w forward abs 50th bluelight	0.0610544	0.0618914	-0.0303543	0.0319352	101	96	1	1
angular velocity w backward abs 50th bluelight	0.0674392	0.069156	-0.0302461	0.0318214	101	96	1	1
angular velocity tail tip w paused abs 50th bluelight	0.326714	0.321952	0.0167212	-0.0175921	101	96	1	1
angular velocity tail tip w forward abs 50th bluelight	0.484063	0.477486	0.0412356	-0.0433833	101	96	1	1
angular velocity tail tip w backward abs 50th bluelight	0.554487	0.543936	0.0346837	-0.0364901	101	96	1	1
angular velocity tail tip abs 50th bluelight	0.423161	0.390852	0.109406	-0.115104	101	96	1	1
angular velocity tail base w paused abs 50th bluelight	0.15316	0.163984	-0.14667	0.154309	101	96	1	1
angular velocity tail base w forward abs 50th bluelight	0.313761	0.299156	0.0944618	-0.0993817	101	96	1	1
angular velocity tail base w backward abs 50th bluelight	0.38383	0.361083	0.0831175	-0.0874466	101	96	1	1
angular velocity tail base abs 50th bluelight	0.236813	0.220607	0.0991917	-0.104358	101	96	1	1
angular velocity neck w paused abs 50th bluelight	0.0938965	0.0939695	-0.00164565	0.00173136	101	96	1	1
area norm 50th bluelight	0.0813245	0.0817908	-0.0255629	0.0268944	101	96	1	1
angular velocity neck w backward abs 50th bluelight	0.300314	0.290344	0.0437292	-0.0460067	101	96	1	1
angular velocity midbody w paused abs 50th bluelight	0.0431158	0.0395804	0.0890038	-0.0936394	101	96	1	1
angular velocity midbody w backward abs 50th bluelight	0.165674	0.158906	0.0506411	-0.0532787	101	96	1	1
angular velocity hips w paused abs 50th bluelight	0.0704675	0.0725838	-0.0539312	0.0567401	101	96	1	1
angular velocity hips w backward abs 50th bluelight	0.272818	0.264705	0.0352618	-0.0370983	101	96	1	1
angular velocity hips abs 50th bluelight	0.142564	0.121995	0.138025	-0.145214	101	96	1	1
angular velocity head tip w paused abs 50th bluelight	0.538917	0.526721	0.0302167	-0.0317905	101	96	1	1
angular velocity head tip w forward abs 50th bluelight	0.797015	0.793643	0.0137568	-0.0144733	101	96	1	1
angular velocity head tip w backward abs 50th bluelight	0.677399	0.669792	0.0229317	-0.0241261	101	96	1	1
angular velocity head tip abs 50th bluelight	0.657243	0.625457	0.0901776	-0.0948744	101	96	1	1
angular velocity head base w paused abs 50th bluelight	0.211259	0.22417	-0.169423	0.178247	101	96	1	1
angular velocity head base w forward abs 50th bluelight	0.495919	0.480902	0.0765328	-0.0805189	101	96	1	1
angular velocity head base w backward abs 50th bluelight	0.436881	0.440379	-0.0144169	0.0151678	101	96	1	1
angular velocity neck abs 50th bluelight	0.184434	0.158725	0.141933	-0.149325	101	96	1	1
blob box width 50th bluelight	515.291	511.649	0.062083	-0.0653165	101	96	1	1
blob box width w backward 50th bluelight	519.905	516.207	0.0642399	-0.0675857	101	96	1	1
blob box width w paused 50th bluelight	513.483	508.685	0.0708017	-0.0744893	101	96	1	1
curvature hips norm abs 50th bluelight	3.57385	3.51634	0.0517275	-0.0544216	101	96	1	1
curvature hips abs 50th bluelight	0.0037018	0.00385356	-0.106966	0.112537	101	96	1	1
curvature head w paused abs 50th bluelight	0.00401002	0.00422664	-0.0546203	0.0574651	101	96	1	1
curvature head w forward abs 50th bluelight	0.00513395	0.00535379	-0.15616	0.164293	101	96	1	1
curvature head w backward abs 50th bluelight	0.00395294	0.00407507	-0.0670404	0.070532	101	96	1	1
curvature head norm abs 50th bluelight	4.24974	4.11239	0.102843	-0.108199	101	96	1	1
curvature head abs 50th bluelight	0.00441766	0.00450352	-0.0426189	0.0448386	101	96	1	1
blob solidity w paused 50th bluelight	0.90468	0.908168	-0.133322	0.140266	101	96	1	1
blob quirkiness w backward 50th bluelight	0.888443	0.877967	0.166156	-0.17481	101	96	1	1
blob hu6 w paused 50th bluelight	-3.51021e-10	-1.79364e-10	-0.0228734	0.0240647	101	96	1	1
blob hu6 w forward 50th bluelight	9.53131e-11	2.38625e-10	-0.0367829	0.0386986	101	96	1	1
blob hu6 w backward 50th bluelight	1.15624e-10	-3.07356e-10	0.118161	-0.124315	101	96	1	1
blob hu5 w paused 50th bluelight	-1.92538e-06	-2.56468e-06	0.102264	-0.10759	101	96	1	1
blob hu5 w forward 50th bluelight	-9.59228e-07	-9.76866e-07	0.00310862	-0.00327053	101	96	1	1
blob hu5 50th bluelight	-1.61566e-06	-1.44895e-06	-0.0254051	0.0267282	101	96	1	1
blob hu4 w paused 50th bluelight	-1.2564e-09	-2.57073e-09	0.119374	-0.125591	101	96	1	1
blob hu4 w forward 50th bluelight	-5.4387e-12	-2.13631e-10	0.0322747	-0.0339557	101	96	1	1
blob hu4 w backward 50th bluelight	-9.33073e-10	-1.28921e-09	0.0478279	-0.050319	101	96	1	1
blob hu4 50th bluelight	-1.31152e-09	-6.50237e-10	-0.0437865	0.0460671	101	96	1	1
blob hu3 w paused 50th bluelight	4.66585e-05	4.9427e-05	-0.0486917	0.0512277	101	96	1	1
blob hu3 w forward 50th bluelight	4.42944e-05	4.18548e-05	0.0570164	-0.059986	101	96	1	1
blob hu3 w backward 50th bluelight	4.06936e-05	4.40646e-05	-0.0724874	0.0762628	101	96	1	1
blob hu3 50th bluelight	4.64325e-05	4.33117e-05	0.0553683	-0.0582521	101	96	1	1
blob hu2 w paused 50th bluelight	0.000436592	0.000494756	-0.0948887	0.0998308	101	96	1	1
blob hu2 w forward 50th bluelight	0.000367679	0.000368417	-0.00206867	0.00217642	101	96	1	1
blob hu2 w backward 50th bluelight	0.000378222	0.000426459	-0.100344	0.10557	101	96	1	1
blob hu2 50th bluelight	0.000418095	0.000411487	0.0115087	-0.0121081	101	96	1	1
angular velocity head base abs 50th bluelight	0.33501	0.313897	0.0963622	-0.101381	101	96	1	1
curvature hips w forward abs 50th bluelight	0.00366374	0.00381894	-0.137867	0.145048	101	96	1	1
angular velocity abs 50th bluelight	0.0384177	0.0363288	0.0740638	-0.0779213	101	96	1	1
width midbody w paused 50th prestim	91.0845	87.5922	0.130816	-0.13763	101	96	1	1
speed midbody w backward 50th prestim	-54.7149	-51.4696	-0.093438	0.0983045	101	96	1	1
speed midbody norm 50th prestim	0.0126603	0.0123229	0.00750432	-0.00789517	101	96	1	1
speed midbody 50th prestim	12.5336	11.2017	0.0327797	-0.0344869	101	96	1	1
speed hips w paused 50th prestim	4.84529	4.05352	0.0963708	-0.10139	101	96	1	1
speed hips w forward 50th prestim	47.861	44.7857	0.0826903	-0.0869971	101	96	1	1
speed hips w backward 50th prestim	-51.7551	-48.8004	-0.0796504	0.0837989	101	96	1	1
speed hips norm 50th prestim	0.0127883	0.0115102	0.030099	-0.0316666	101	96	1	1
speed hips 50th prestim	12.4669	10.7604	0.0422241	-0.0444232	101	96	1	1
speed head tip w paused 50th prestim	10.8241	10.5725	0.013332	-0.0140264	101	96	1	1
speed head tip w forward 50th prestim	64.7606	60.883	0.0766943	-0.0806887	101	96	1	1
speed head tip w backward 50th prestim	-66.4645	-61.952	-0.0863722	0.0908708	101	96	1	1
speed head tip norm 50th prestim	0.0191494	0.0200783	-0.0136574	0.0143687	101	96	1	1
speed midbody w paused 50th prestim	5.22099	4.54613	0.0843031	-0.0886939	101	96	1	1
speed head tip 50th prestim	19.1783	18.4367	0.0131948	-0.013882	101	96	1	1
speed head base w forward 50th prestim	56.8398	53.0969	0.0890605	-0.0936991	101	96	1	1
speed head base w backward 50th prestim	-62.6311	-58.5493	-0.0913744	0.0961335	101	96	1	1
speed head base norm 50th prestim	0.015471	0.0157752	-0.00498456	0.00524417	101	96	1	1
speed head base 50th prestim	15.4635	14.3448	0.0223146	-0.0234768	101	96	1	1
speed 50th prestim	11.8774	10.6566	0.030894	-0.0325031	101	96	1	1
relative to tail base radial velocity tail tip w paused 50th prestim	-0.119552	0.0203603	-0.116957	0.123048	101	96	1	1
relative to tail base radial velocity tail tip w forward 50th prestim	0.679316	0.59262	0.0281636	-0.0296304	101	96	1	1
relative to tail base radial velocity tail tip w backward 50th prestim	-1.55894	-1.4796	-0.0158713	0.0166979	101	96	1	1
relative to tail base radial velocity tail tip norm 50th prestim	-0.000355559	0.000115514	-0.0939736	0.0988681	101	96	1	1
relative to tail base radial velocity tail tip 50th prestim	-0.231549	0.0494839	-0.103736	0.109138	101	96	1	1
relative to tail base angular velocity tail tip w paused abs 50th prestim	0.223941	0.2185	0.0281211	-0.0295858	101	96	1	1
relative to tail base angular velocity tail tip w forward abs 50th prestim	0.304507	0.289347	0.0639604	-0.0672916	101	96	1	1
speed head base w paused 50th prestim	7.83737	7.10455	0.0595132	-0.0626128	101	96	1	1
speed neck 50th prestim	13.5307	12.4716	0.0228337	-0.0240229	101	96	1	1
speed neck norm 50th prestim	0.0134796	0.013714	-0.00423604	0.00445666	101	96	1	1
speed neck w backward 50th prestim	-60.3547	-56.6877	-0.0893648	0.0940192	101	96	1	1
width midbody w forward 50th prestim	92.2612	88.5667	0.15755	-0.165756	101	96	1	1
width midbody w backward 50th prestim	90.8876	87.8796	0.117728	-0.123859	101	96	1	1
width midbody norm 50th prestim	0.111955	0.108936	0.0446041	-0.0469272	101	96	1	1
width midbody 50th prestim	91.1132	87.7036	0.126266	-0.132842	101	96	1	1
[truncated: 91 more rows]

## Sheet: Sheet 2
feature	mean N2	mean K60R	z-mean N2	z-mean K60R	sample size N2	sample size K60R	ranksumtest p-value	LMM p-value	significance
curvature_head_norm_abs_50th_prestim	3.98847	3.9492	0.0204045	-0.0214673	101	96	1	1
curvature_hips_norm_abs_50th_prestim	3.51367	3.58105	-0.0324685	0.0341595	101	96	1	1
curvature_mean_head_norm_abs_50th_prestim	3.72603	3.79848	-0.037222	0.0391606	101	96	1	1
curvature_mean_hips_norm_abs_50th_prestim	2.94864	3.13492	-0.0873283	0.0918766	101	96	1	1
curvature_mean_midbody_norm_abs_50th_prestim	1.78047	1.80625	-0.0188013	0.0197806	101	96	1	1
curvature_mean_neck_norm_abs_50th_prestim	3.14888	3.27609	-0.0750145	0.0789215	101	96	1	1
curvature_mean_tail_norm_abs_50th_prestim	3.43557	3.37006	0.0279796	-0.0294368	101	96	1	1
curvature_midbody_norm_abs_50th_prestim	3.48661	3.64569	-0.0758024	0.0797505	101	96	1	1
curvature_neck_norm_abs_50th_prestim	3.51986	3.68908	-0.101737	0.107036	101	96	1	1
curvature_std_head_norm_abs_50th_prestim	1.6074	1.56551	0.0500211	-0.0526264	101	96	1	1
curvature_std_hips_norm_abs_50th_prestim	2.11365	2.12714	-0.013555	0.014261	101	96	1	1
curvature_std_midbody_norm_abs_50th_prestim	3.42903	3.58743	-0.132425	0.139322	101	96	0.856921	1
curvature_std_neck_norm_abs_50th_prestim	2.21162	2.25559	-0.0530666	0.0558305	101	96	1	1
curvature_std_tail_norm_abs_50th_prestim	1.43017	1.37938	0.0536177	-0.0564102	101	96	1	1
curvature_tail_norm_abs_50th_prestim	3.62078	3.425	0.0841454	-0.088528	101	96	1
d_curvature_head_norm_abs_50th_prestim	5.0184	5.06513	-0.0116799	0.0122883	101	96	1	1
d_curvature_hips_norm_abs_50th_prestim	3.04571	2.80956	0.0811098	-0.0853342	101	96	1	1
d_curvature_mean_head_norm_abs_50th_prestim	3.79384	3.84088	-0.0171762	0.0180708	101	96	1	1
d_curvature_mean_hips_norm_abs_50th_prestim	1.28976	1.23123	0.0475767	-0.0500547	101	96	1	1
d_curvature_mean_midbody_norm_abs_50th_prestim	0.705186	0.652335	0.0751404	-0.079054	101	96	1	1
d_curvature_mean_neck_norm_abs_50th_prestim	1.67587	1.56859	0.0690444	-0.0726405	101	96	1	1
d_curvature_mean_tail_norm_abs_50th_prestim	2.42948	2.36573	0.0306905	-0.032289	101	96	1	1
d_curvature_midbody_norm_abs_50th_prestim	3.01547	2.83344	0.049361	-0.0519319	101	96	1	1
d_curvature_neck_norm_abs_50th_prestim	3.07229	2.98575	0.0421985	-0.0443963	101	96	1
d_curvature_std_head_norm_abs_50th_prestim	2.0687	1.98774	0.0511936	-0.05386	101	96	1	1
d_curvature_std_hips_norm_abs_50th_prestim	1.38693	1.38426	0.00266357	-0.0028023	101	96	1	1
d_curvature_std_midbody_norm_abs_50th_prestim	0.913029	0.905926	0.00883431	-0.00929443	101	96	1	1
d_curvature_std_neck_norm_abs_50th_prestim	1.58591	1.54018	0.0418313	-0.04401	101	96	1	1
d_curvature_std_tail_norm_abs_50th_prestim	1.58412	1.45016	0.0978038	-0.102898	101	96	1	1
d_curvature_tail_norm_abs_50th_prestim	4.00455	3.60269	0.108348	-0.113992	101	96	1	1
d_major_axis_norm_50th_prestim	-0.00289751	0.00187448	-0.102495	0.107833	101	96	1	1
d_minor_axis_norm_50th_prestim	-0.00117071	-0.00130913	0.0171356	-0.0180281	101	96	1	1
major_axis_norm_50th_prestim	0.855634	0.84543	0.0825277	-0.086826	101	96	1	1
minor_axis_norm_50th_prestim	0.156879	0.160423	-0.042374	0.044581	101	96	1	1
path_density_body_norm_50th_prestim	0.141894	0.148081	-0.0137744	0.0144918	101	96	1	1
path_density_head_norm_50th_prestim	0.0709031	0.0739609	-0.00994052	0.0104583	101	96	1	1
path_density_midbody_norm_50th_prestim	0.137369	0.141414	-0.00908289	0.00955596	101	96	1	1
path_density_tail_norm_50th_prestim	0.105305	0.10912	-0.0102848	0.0108204	101	96	1	1
path_transit_time_body_norm_50th_prestim	2.42673	2.10286	0.0347855	-0.0365972	101	96	1	1
path_transit_time_head_norm_50th_prestim	1.27435	1.24096	0.0073521	-0.00773502	101	96	1	1
path_transit_time_midbody_norm_50th_prestim	3.52221	1.92837	0.0730649	-0.0768703	101	96	1	1
path_transit_time_tail_norm_50th_prestim	1.82198	2.38917	-0.0635224	0.0668308	101	96	1	1
relative_to_body_radial_velocity_head_tip_norm_50th_prestim	-0.00105869	0.00112363	-0.0812666	0.0854993	101	96	1	1
relative_to_body_radial_velocity_hips_norm_50th_prestim	-0.000833178	0.000397359	-0.0795584	0.0837021	101	96	1	1
relative_to_body_radial_velocity_neck_norm_50th_prestim	-0.00069631	0.000208888	-0.0615004	0.0647035	101	96	1	1
relative_to_body_radial_velocity_tail_tip_norm_50th_prestim	-0.00149245	0.000957412	-0.0900356	0.094725	101	96	1	1
relative_to_body_speed_midbody_norm_abs_50th_prestim	0.00660284	0.00581919	0.0773176	-0.0813445	101	96	1	1
relative_to_head_base_radial_velocity_head_tip_norm_50th_prestim	-0.000402418	-1.9841e-05	-0.0853544	0.0898	101	96	1	1
relative_to_hips_radial_velocity_tail_tip_norm_50th_prestim	-0.000675112	0.000254725	-0.110756	0.116524	101	96	0.856921	1
relative_to_neck_radial_velocity_head_tip_norm_50th_prestim	-0.000936183	0.000211408	-0.0821921	0.086473	101	96	1	1
relative_to_tail_base_radial_velocity_tail_tip_norm_50th_prestim	-0.000355559	0.000115514	-0.0939736	0.0988681	101	96	1	1
speed_head_base_norm_50th_prestim	0.015471	0.0157752	-0.00498456	0.00524417	101	96	1	1
speed_head_tip_norm_50th_prestim	0.0191494	0.0200783	-0.0136574	0.0143687	101	96	1	1
speed_hips_norm_50th_prestim	0.0127883	0.0115102	0.030099	-0.0316666	101	96	1	1
speed_midbody_norm_50th_prestim	0.0126603	0.0123229	0.00750432	-0.00789517	101	96	1	1
speed_neck_norm_50th_prestim	0.0134796	0.013714	-0.00423604	0.00445666	101	96	1	1
speed_norm_50th_prestim	0.011943	0.0116648	0.00633033	-0.00666004	101	96	1	1
speed_tail_base_norm_50th_prestim	0.0122171	0.0110876	0.0262468	-0.0276138	101	96	1	1
speed_tail_tip_norm_50th_prestim	0.0115802	0.0101554	0.0319485	-0.0336125	101	96	1	1
curvature_head_norm_abs_50th_bluelight	4.24974	4.11239	0.102843	-0.108199	101	96	1	1
curvature_hips_norm_abs_50th_bluelight	3.57385	3.51634	0.0517275	-0.0544216	101	96	1	1
curvature_mean_head_norm_abs_50th_bluelight	4.09877	3.94879	0.103447	-0.108835	101	96	1	1
curvature_mean_hips_norm_abs_50th_bluelight	3.06851	3.01024	0.0463454	-0.0487593	101	96	1	1
curvature_mean_midbody_norm_abs_50th_bluelight	1.70771	1.55773	0.186262	-0.195963	101	96	0.1557	1
curvature_mean_neck_norm_abs_50th_bluelight	3.45806	3.33702	0.104807	-0.110266	101	96	1	1
curvature_mean_tail_norm_abs_50th_bluelight	3.11784	3.1919	-0.0627431	0.066011	101	96	1	1
curvature_midbody_norm_abs_50th_bluelight	3.75123	3.64094	0.0871909	-0.0917321	101	96	1	1
curvature_neck_norm_abs_50th_bluelight	3.91356	3.83539	0.062715	-0.0659814	101	96	1	1
curvature_std_head_norm_abs_50th_bluelight	1.45898	1.46456	-0.00712631	0.00749747	101	96	1	1
curvature_std_hips_norm_abs_50th_bluelight	1.95339	2.02021	-0.127327	0.133959	101	96	1	1
curvature_std_midbody_norm_abs_50th_bluelight	3.70811	3.64947	0.0896944	-0.094366	101	96	1	1
curvature_std_neck_norm_abs_50th_bluelight	2.24534	2.27569	-0.0591748	0.0622568	101	96	1	1
curvature_std_tail_norm_abs_50th_bluelight	1.18366	1.18824	-0.00891418	0.00937846	101	96	1	1
curvature_tail_norm_abs_50th_bluelight	3.15602	3.28651	-0.0837776	0.088141	101	96	1	1
d_curvature_head_norm_abs_50th_bluelight	4.88105	4.79394	0.0367241	-0.0386368	101	96	1
d_curvature_hips_norm_abs_50th_bluelight	2.76831	2.59397	0.105999	-0.11152	101	96	1	1
d_curvature_mean_head_norm_abs_50th_bluelight	3.87555	3.79232	0.0370064	-0.0389339	101	96	1	1
d_curvature_mean_hips_norm_abs_50th_bluelight	1.4453	1.28013	0.113525	-0.119438	101	96	1	1
d_curvature_mean_midbody_norm_abs_50th_bluelight	0.825592	0.671383	0.176092	-0.185263	101	96	0.123061	1
d_curvature_mean_neck_norm_abs_50th_bluelight	1.93741	1.72296	0.117592	-0.123716	101	96	1	1
d_curvature_mean_tail_norm_abs_50th_bluelight	2.31295	2.15191	0.0979782	-0.103081	101	96	1	1
d_curvature_midbody_norm_abs_50th_bluelight	2.88076	2.66814	0.126961	-0.133573	101	96	1	1
d_curvature_neck_norm_abs_50th_bluelight	3.12059	2.8877	0.125559	-0.132098	101	96	1	1
d_curvature_std_head_norm_abs_50th_bluelight	1.7868	1.81531	-0.0648374	0.0682144	101	96	1	1
d_curvature_std_hips_norm_abs_50th_bluelight	1.25794	1.2341	0.0449051	-0.0472439	101	96	1	1
d_curvature_std_midbody_norm_abs_50th_bluelight	0.851165	0.785542	0.129744	-0.136502	101	96	1	1
d_curvature_std_neck_norm_abs_50th_bluelight	1.4795	1.44189	0.0679613	-0.0715009	101	96	1	1
d_curvature_std_tail_norm_abs_50th_bluelight	1.30237	1.29071	0.0276807	-0.0291224	101	96	1	1
d_curvature_tail_norm_abs_50th_bluelight	3.44998	3.2982	0.0890201	-0.0936566	101	96	1	1
d_major_axis_norm_50th_bluelight	0.000112194	0.000446864	-0.086473	0.0909768	101	96	1	1
d_minor_axis_norm_50th_bluelight	-0.00183366	-0.0015385	-0.123876	0.130328	101	96	1	1
major_axis_norm_50th_bluelight	0.881976	0.874059	0.135039	-0.142072	101	96	1	1
minor_axis_norm_50th_bluelight	0.135769	0.141014	-0.117846	0.123984	101	96	1	1
path_density_body_norm_50th_bluelight	0.0423142	0.0283682	0.0733146	-0.0771331	101	96	0.104923	1
path_density_head_norm_50th_bluelight	0.0317775	0.0193363	0.0743352	-0.0782068	101	96	0.123061	1
path_density_midbody_norm_50th_bluelight	0.0418782	0.0262133	0.0825214	-0.0868194	101	96	0.104923	1
path_density_tail_norm_50th_bluelight	0.0434493	0.0257397	0.0801574	-0.0843322	101	96	0.104923	1
path_transit_time_body_norm_50th_bluelight	2.20519	1.55231	0.103209	-0.108585	101	96	0.768446	1
path_transit_time_head_norm_50th_bluelight	1.17354	1.00285	0.127796	-0.134452	101	96	1	1
path_transit_time_midbody_norm_50th_bluelight	2.53011	1.37834	0.130535	-0.137333	101	96	0.123061	1
path_transit_time_tail_norm_50th_bluelight	2.74666	1.33111	0.100435	-0.105666	101	96	1	1
relative_to_body_radial_velocity_head_tip_norm_50th_bluelight	0.000699183	0.00088419	-0.0771565	0.0811751	101	96	1	1
relative_to_body_radial_velocity_hips_norm_50th_bluelight	-0.000220234	-8.8908e-05	-0.12544	0.131973	101	96	1	1
relative_to_body_radial_velocity_neck_norm_50th_bluelight	-0.000154742	-7.00736e-05	-0.0805666	0.0847628	101	96	1	1
relative_to_body_radial_velocity_tail_tip_norm_50th_bluelight	-0.000269662	-1.14235e-05	-0.131485	0.138333	101	96	1	1
relative_to_body_speed_midbody_norm_abs_50th_bluelight	0.00785224	0.00616419	0.176603	-0.185801	101	96	0.123061	1
relative_to_head_base_radial_velocity_head_tip_norm_50th_bluelight	-0.000215327	-0.000180405	-0.0641046	0.0674434	101	96	1	1
relative_to_hips_radial_velocity_tail_tip_norm_50th_bluelight	-0.000214335	-5.80423e-05	-0.175517	0.184659	101	96	1	1
relative_to_neck_radial_velocity_head_tip_norm_50th_bluelight	-0.00018768	2.14802e-05	-0.162069	0.17051	101	96	1	1
relative_to_tail_base_radial_velocity_tail_tip_norm_50th_bluelight	-0.000119392	-5.56261e-05	-0.137068	0.144207	101	96	1	1
speed_head_base_norm_50th_bluelight	0.0362033	0.0269216	0.165154	-0.173756	101	96	0.195692	1
speed_head_tip_norm_50th_bluelight	0.0427001	0.0339875	0.149037	-0.1568	101	96	0.452066	1
speed_hips_norm_50th_bluelight	0.0304205	0.0214224	0.173259	-0.182283	101	96	0.144874	1
speed_midbody_norm_50th_bluelight	0.0297561	0.0214254	0.168664	-0.177449	101	96	0.1557	1
speed_neck_norm_50th_bluelight	0.0321124	0.0236841	0.160933	-0.169315	101	96	0.1557	1
speed_norm_50th_bluelight	0.0285844	0.0205715	0.16753	-0.176255	101	96	0.1557	1
speed_tail_base_norm_50th_bluelight	0.0309353	0.0213906	0.178569	-0.187869	101	96	0.144874	1
speed_tail_tip_norm_50th_bluelight	0.0327477	0.0214488	0.195467	-0.205647	101	96	0.123061	1
curvature_head_norm_abs_50th_poststim	4.08618	3.74763	0.142477	-0.149898	101	96	0.330343	1
curvature_hips_norm_abs_50th_poststim	3.423	3.23266	0.0997443	-0.104939	101	96	1	1
curvature_mean_head_norm_abs_50th_poststim	3.85027	3.48728	0.158189	-0.166428	101	96	0.452066	1
curvature_mean_hips_norm_abs_50th_poststim	2.9281	2.73513	0.101139	-0.106407	101	96	1	1
curvature_mean_midbody_norm_abs_50th_poststim	1.75457	1.66425	0.074217	-0.0780825	101	96	1	1
curvature_mean_neck_norm_abs_50th_poststim	2.92259	2.75627	0.082242	-0.0865255	101	96	1	1
curvature_mean_tail_norm_abs_50th_poststim	3.17167	3.01886	0.0802916	-0.0844734	101	96	1	1
curvature_midbody_norm_abs_50th_poststim	3.32534	3.22535	0.0472745	-0.0497367	101	96	1	1
curvature_neck_norm_abs_50th_poststim	3.37153	3.10836	0.122735	-0.129127	101	96	1	1
curvature_std_head_norm_abs_50th_poststim	1.72559	1.66316	0.0611018	-0.0642841	101	96	1	1
curvature_std_hips_norm_abs_50th_poststim	2.16668	2.24754	-0.0867638	0.0912828	101	96	1	1
curvature_std_midbody_norm_abs_50th_poststim	3.29723	3.217	0.059516	-0.0626158	101	96	1	1
curvature_std_neck_norm_abs_50th_poststim	2.29752	2.26292	0.0373743	-0.0393209	101	96	1	1
curvature_std_tail_norm_abs_50th_poststim	1.51096	1.62105	-0.0911781	0.095927	101	96	1	1
curvature_tail_norm_abs_50th_poststim	3.39089	3.41048	-0.00916668	0.00964412	101	96	1	1
d_curvature_head_norm_abs_50th_poststim	5.19864	5.36418	-0.0401005	0.042189	101	96	1	1
d_curvature_hips_norm_abs_50th_poststim	3.12135	3.46733	-0.130722	0.137531	101	96	1	1
d_curvature_mean_head_norm_abs_50th_poststim	3.9672	4.21923	-0.0772668	0.0812911	101	96	1	1
d_curvature_mean_hips_norm_abs_50th_poststim	1.43729	1.52039	-0.054468	0.0573048	101	96	1	1
d_curvature_mean_midbody_norm_abs_50th_poststim	0.747297	0.740166	0.00974484	-0.0102524	101	96	1	1
d_curvature_mean_neck_norm_abs_50th_poststim	1.73692	1.749	-0.0076098	0.00800615	101	96	1	1
d_curvature_mean_tail_norm_abs_50th_poststim	2.88864	2.97569	-0.0280849	0.0295476	101	96	1	1
d_curvature_midbody_norm_abs_50th_poststim	3.17583	3.60866	-0.149609	0.157401	101	96	1	1
d_curvature_neck_norm_abs_50th_poststim	3.31968	3.59328	-0.0962986	0.101314	101	96	1	1
d_curvature_std_head_norm_abs_50th_poststim	2.22773	2.24307	-0.00810814	0.00853044	101	96	1	1
d_curvature_std_hips_norm_abs_50th_poststim	1.62555	1.69087	-0.0407439	0.042866	101	96	1	1
d_curvature_std_midbody_norm_abs_50th_poststim	1.03621	1.19918	-0.134707	0.141723	101	96	1	1
d_curvature_std_neck_norm_abs_50th_poststim	1.75662	1.78411	-0.0165447	0.0174064	101	96	1	1
d_curvature_std_tail_norm_abs_50th_poststim	1.73239	1.79433	-0.0347295	0.0365383	101	96	1	1
d_curvature_tail_norm_abs_50th_poststim	4.52372	4.68208	-0.0302355	0.0318102	101	96	1	1
d_major_axis_norm_50th_poststim	0.00279752	0.00423687	-0.0515744	0.0542606	101	96	1	1
d_minor_axis_norm_50th_poststim	-0.00113036	-0.00146643	0.0214854	-0.0226045	101	96	1	1
major_axis_norm_50th_poststim	0.872437	0.870356	0.0257419	-0.0270826	101	96	1	1
minor_axis_norm_50th_poststim	0.148783	0.153032	-0.0593971	0.0624907	101	96	1	1
path_density_body_norm_50th_poststim	0.212931	0.242894	-0.0444335	0.0467477	101	96	1	1
path_density_head_norm_50th_poststim	0.123637	0.156993	-0.0615978	0.064806	101	96	1
path_density_midbody_norm_50th_poststim	0.216555	0.243977	-0.0403169	0.0424168	101	96	1	1
path_density_tail_norm_50th_poststim	0.134275	0.188085	-0.0949121	0.0998554	101	96	1	1
path_transit_time_body_norm_50th_poststim	2.60901	3.20278	-0.0482293	0.0507413	101	96	1	1
path_transit_time_head_norm_50th_poststim	1.49565	2.72948	-0.0629009	0.066177	101	96	1	1
path_transit_time_midbody_norm_50th_poststim	2.42833	3.13252	-0.057925	0.0609419	101	96	1	1
path_transit_time_tail_norm_50th_poststim	2.02941	2.54336	-0.051897	0.0546	101	96	1	1
relative_to_body_radial_velocity_head_tip_norm_50th_poststim	0.00152773	0.00233812	-0.0543343	0.0571642	101	96	1	1
relative_to_body_radial_velocity_hips_norm_50th_poststim	0.00034129	0.00075398	-0.0645432	0.0679048	101	96	1	1
relative_to_body_radial_velocity_neck_norm_50th_poststim	0.000704624	0.000777719	-0.0096804	0.0101846	101	96	1	1
relative_to_body_radial_velocity_tail_tip_norm_50th_poststim	0.000908452	0.00173088	-0.0673	0.0708052	101	96	1	1
relative_to_body_speed_midbody_norm_abs_50th_poststim	0.0064932	0.0064948	-0.000205214	0.000215902	101	96	1	1
relative_to_head_base_radial_velocity_head_tip_norm_50th_poststim	-2.75614e-05	-5.29723e-05	0.00673778	-0.00708871	101	96	1	1
relative_to_hips_radial_velocity_tail_tip_norm_50th_poststim	0.000484322	0.000351947	0.0161663	-0.0170083	101	96	1	1
relative_to_neck_radial_velocity_head_tip_norm_50th_poststim	0.000433424	0.000803006	-0.057186	0.0601645	101	96	1	1
relative_to_tail_base_radial_velocity_tail_tip_norm_50th_poststim	0.000149604	-7.38976e-05	0.0623633	-0.0656114	101	96	1	1
speed_head_base_norm_50th_poststim	0.0173104	0.0206437	-0.0475619	0.0500391	101	96	1	1
speed_head_tip_norm_50th_poststim	0.0206886	0.0248736	-0.05437	0.0572018	101	96	1	1
speed_hips_norm_50th_poststim	0.0135048	0.0120848	0.0284944	-0.0299784	101	96	1	1
speed_midbody_norm_50th_poststim	0.0140201	0.0149376	-0.0170903	0.0179804	101	96	1	1
speed_neck_norm_50th_poststim	0.0159796	0.0188178	-0.0433379	0.0455951	101	96	1	1
speed_norm_50th_poststim	0.0137015	0.0142879	-0.0112109	0.0117948	101	96	1	1
speed_tail_base_norm_50th_poststim	0.0132821	0.0103692	0.0570023	-0.0599712	101	96	1	1
speed_tail_tip_norm_50th_poststim	0.0127194	0.00899769	0.0688317	-0.0724167	101	96	1	1
